# Supplementary material for: Morphometric responses of two zooxanthellate octocorals along a water quality gradient in the Cuban northwestern coast
Source: PLoS One. 2023 Aug 18;18(8):e0290293. doi: 10.1371/journal.pone.0290293 (PMC10437867; doi:10.1371/journal.pone.0290293)
Supplement: S1 Table — Data of bottom-sediment accumulation (adimensional) were of 2011, and data of stable nitrogen isotopes of octocorals belong to 2016. FC: fecal coliform bacteria, TC: total coliform bacteria, FE: fecal streptococcal bacteria, HB: heterotrophic bacteria, SR: sulfate-reducing bacteria and DIN: dissolved inorganic nitrogen. Codes of sampling sites are presented in Fig 1. These data were published in Rey-Villiers et al. (2020; 2021a), except the hydrodynamic stress index. (XLSX) [file pone.0290293.s005.xlsx]

## Sheet: S1 Table
	S1 Table. Mean (minimum-maximum) of microbiological, hydrochemical, and physical variables and stable nitrogen isotopes of octocorals at sampling sites (10 m of depth) over the 2008-2016 period. Data of bottom-sediment accumulation (adimensional) were of 2011, and data of stable nitrogen isotopes of octocorals belong to 2016. FC: fecal coliform bacteria, TC: total coliform bacteria, FE: fecal str…
	Environmental variables	Sampling sites from west to east
		Sa	CH	IO	DS	C30	Pu	PAM	Ca
	River basins	Salado River	Quibú River			Almendares River		Havana Bay	Guanabo River
	Distance to river basins (km)	0.5	1.5	0.9	0.6	2.4	0.6	1.4	7.2
	Microbiological variables
	FC (MPN/100 mL)	2.5 (2-3)	8.3 (3-15)	10.3 (4-15)	15 (9-21)	5.5 (4-7)	327.8 (2-1600)	639.8 (23-2400)	3.3 (2-6)
	TC (MPN/100 mL)	13.5 (4-23)	31.3 (3-48)	31.6 (4-48)	125.3 (15-460)	33 (23-43)	357.3 (2-1600)	835 (240-2400)	17.3 (6-23)
	FE (MPN/100 mL)	3	3	3	3	3	13 (3-23)	16.5 (3-30)	3
	HB (CFU/mL)	1957.9 (1843.8-2072.1)	5087.7 (1949-12612.6)	10030.9 (1051.1-26969.7)	13424.8 (150-61801.8)	7454.5 (3393.9-11515.2)	2261.7 (280-3993.9)	21670.2 (1980.2-35454.6)	597.6 (433.3-909.1)
	SR (MPN/100 mL)	6.5 (2-11)	8.5 (2-28)	12 (2-23)	11.3 (2-30)	3 (2-4)	4.3 (2-11)	20 (9-28)	4.3 (2-9)
	Hydrochemical variables
	NH4+ (µmol/L)	0.34 (0.13-0.55)	0.87 (0.22-2.06)	1.10 (0.08-2.67)	1.63 (0.34-3.03)	0.51 (0.05-0.96)	1.49 (0.63-2.69)	0.78 (0.28-1.22)	0.27 (0.08-0.48)
	NO3- + NO2- (µmol/L)	1.54 (1.33-1.74)	0.86 (0.40-1.49)	0.88 (0.15-1.91)	0.62 (0.16-1.32)	0.98 (0.92-1.04)	0.73 (0.71-0.74)	0.79 (0.67-1)	1.18 (0.80-1.64)
	DIN (µmol/L)	1.88 (1.87-1.88)	1.72 (0.62-2.58)	1.97 (1.35-3.05)	2.25 (0.92-3.64)	1.48 (0.98-2)	2.22 (1.37-3.42)	1.57 (0.95-2.22)	1.45 (0.88-1.89)
	PO43- (µmol/L)	0.1 (0.09-0.1)	0.08 (0.06-0.11)	0.39 (0.1-0.77)	0.17 (0.11-0.27)	0.04	0.1 (0.03-0.17)	0.17 (0.1-0.25)	0.10 (0.05-0.18)
	Salinity (PSU)	36.5 (36-37)	36 (35.2-37)	36.6 (35.8-37)	36.4 (35.9-37)	36.5 (36-37)	36.3 (35.8-37)	36.7 (36-37)	37 (37-37)
	Physical variables
	Horizontal visibility (m)	29.1 (19.2-36.1)	24.9 (14.5-34.1)	20.2 (13.7-26.4)	18.9 (9.4-28)	22.2 (17-31.9)	15.2 (7.8-23)	11.8 (4-24)	26.5 (21.7-33.5)
	Bottom-sediment accumulation	1.84 (1-3)	1.46 (0-3)	1.48 (1-3)	1.74 (1-3)	1.78 (1-3)	2.24 (1-3)	2.98 (2-3)	0.61 (0-2)
	Hydrodynamic stress index (HSI) (%)	31.3 (24.1-38.5)	31.6 (20.3-43.4)	33.6 (22.5-46.2)	30.4 (18.3-38.8)	74.7 (73.5-76)	76.2 (63.9-83.3)	50.2 (30.8-61.1)	49.2 (47.4-50.4)
	Stable nitrogen isotopes (δ15N)
	δ15N in tissue of E. flexuosa (‰)	2.14 (1.57-2.89)	4.1 (3.19-5.23)	4.48 (3.97-4.88)	4.29 (3.99-4.93)	3.21 (2.64-3.62)	4.55 (3.89-5.81)	5.28 (4.42-6.26)	2.22 (1.46-2.64)
	δ15N in tissue of P. kükenthali (‰)	2.04 (1.72-2.40)	4.89 (4.61-5.14)	4.78 (4.46-5.34)	4.72 (4.11-5.04)	3.55 (3.22-3.75)	4.3 (3.85-4.91)	6.03 (5.53-6.73)	1.96 (1.75-2.21)
