# Supplementary material for: Morphometric responses of two zooxanthellate octocorals along a water quality gradient in the Cuban northwestern coast
Source: PLoS One. 2023 Aug 18;18(8):e0290293. doi: 10.1371/journal.pone.0290293 (PMC10437867; doi:10.1371/journal.pone.0290293)
Supplement: S5 Table — (XLSX) [file pone.0290293.s009.xlsx]

## Sheet: Eunicea flexuosa
	Sampling sites	Diameter (cm)	95% CI	Number of terminal branches/colony	95% CI	Cover index (dm3)	95% CI	Height/diameter ratio	95% CI				Sampling sites/years	Height (cm)			95% CI
														2008	2010	2016	2008	2010	2016
	PAM	11.2	9.9-12.5	16.5	11.6-22	1.6	1.2-2.1	2.3	2.1-2.6				PAM	20.9	20.8		18.5-23.3	19.2-22.4
	Pu	4.2	3.7-4.7	3.3	2.9-3.8	0.1	0.05-0.2	2.9	2.7-3.2				Pu		10.2	9.6		9.5-10.9	8.8-10.5
	DS	12.9	11.4-14.5	23.2	13.6-34.2	2.4	1.6-3.4	2.6	2.3-2.8				DS	21.8	23.2		20-23.5	21.4-25
	IO	15.6	13.7-17.6	46.1	19.6-94.2	4.3	2.5-7	2.4	2.3-2.6				IO	28.7	31.8		25.4-32	29.3-34.5
	CH	22.4	19-26.2	58	35-83.1	12.8	8.5-17.8	2.3	2.1-2.4				CH	32.7	38.9		28.4-37.1	35.2-42.8
	C30	17.6	15.4-19.8	56.3	32.3-85.6	5.3	3.8-7.1	2.1	1.9-2.3				C30		28.2	21.1		26.2-30.3	19-23.3
	Sa	27.9	25.4-30.6	88.5	56.6-124.6	7.6	5.9-9.3	1.8	1.7-1.9				Sa		43.6	41.4		40.5-46.6	38-45
	Ca	28.3	25.4-31.3	127.6	78.2-193.7	16.4	11.6-22.6	1.7	1.6-1.9				Ca		40.8	42.7		38-43.7	39.8-45.8
	Sampling sites	Sampling year	Diameter (cm)	Cover index (dm3)	Height/diameter ratio	Sampling sites	Sampling year	Number of terminal branches/colony					Sampling sites	Years	Height (cm)
													Sa	2010	33.9
	PAM	2010	11.5	1.8082	1.74783	PAM	2010	33					Sa	2010	46.1
	PAM	2010	5.9	0.285652	2.28814	PAM	2010	50					Sa	2010	81.5
	PAM	2010	21.8	8.74384	1.26147	PAM	2010	31					Sa	2010	43.6
	PAM	2010	17.2	3.32176	1.17442	PAM	2010	27					Sa	2010	51.1
	PAM	2010	7.9	0.667182	2.41772	PAM	2010	10					Sa	2010	48.6
	PAM	2010	10.8	2.0262	2.74074	PAM	2010	13					Sa	2010	36.9
	PAM	2010	6.9	0.206877	1.33333	PAM	2010	29					Sa	2010	44.9
	PAM	2010	7.5	0.458027	2.12	PAM	2010	11					Sa	2010	36.3
	PAM	2010	10.5	1.49425	2.46667	PAM	2010	24					Sa	2010	22.5
	PAM	2010	11.5	1.71366	2.64348	PAM	2010	15					Sa	2010	34.7
	PAM	2010	4.7	0.183376	3.59574	PAM	2010	7					Sa	2010	28.1
	PAM	2010	24.5	9.96471	1.32653	PAM	2010	23					Sa	2010	35.5
	PAM	2010	10.9	1.31646	1.98165	PAM	2010	12					Sa	2010	32.5
	PAM	2010	18.9	4.78279	1.33333	PAM	2010	5					Sa	2010	29.5
	PAM	2010	18.2	5.00219	1.6978	PAM	2010	9					Sa	2010	49.8
	PAM	2010	18.5	5.67675	2.05946	PAM	2010	23					Sa	2010	25.9
	PAM	2010	30.5	15.5686	1.03279	PAM	2010	5					Sa	2010	15.1
	PAM	2010	7.2	0.291078	1.65278	PAM	2010	4					Sa	2010	11.5
	PAM	2010	29.5	16.1149	1.26102	PAM	2010	8					Sa	2010	63.4
	PAM	2010	15.9	2.31708	1.22642	PAM	2010	4					Sa	2010	74.1
	PAM	2010	15.9	3.58282	1.91824	PAM	2010	3					Sa	2010	57.5
	PAM	2010	4.9	0.165792	3.34694	Pu	2010	2					Sa	2010	48.2
	PAM	2010	13.5	1.61475	1.39259	Pu	2010	2					Sa	2010	31.5
	PAM	2010	6.9	0.356955	2.49275	Pu	2010	3					Sa	2010	53.9
	PAM	2010	16.9	3.96336	1.86391	Pu	2010	3					Sa	2010	46.6
	PAM	2010	2.9	0.0355483	4.17241	Pu	2010	3					Sa	2010	62.5
	PAM	2010	13.8	3.56215	2.78261	Pu	2010	2					Sa	2010	43.5
	PAM	2010	5.4	0.216871	3.16667	Pu	2010	3					Sa	2010	32.8
	PAM	2010	12.8	1.62397	1.86719	Pu	2010	2					Sa	2010	57.4
	PAM	2010	22.5	8.26605	1.62222	Pu	2010	7					Sa	2010	68.1
	PAM	2010	4.2	0.162979	4.78571	Pu	2010	3					Sa	2010	35.2
	PAM	2010	13.8	1.98519	1.67391	Pu	2010	2					Sa	2010	35.2
	PAM	2010	12.9	1.2701	1.58915	Pu	2010	4					Sa	2010	72.9
	PAM	2010	10.2	1.04553	2.30392	Pu	2010	2					Sa	2010	46.1
	PAM	2010	21.5	8.10115	1.78605	Pu	2010	2					Sa	2010	51.7
	PAM	2010	13.5	1.37116	1.27407	Pu	2010	5					Sa	2010	45.2
	PAM	2010	17.5	2.55961	1.06857	Pu	2010	2					Sa	2010	32.9
	PAM	2010	11.1	0.575609	1.06306	Pu	2010	2					Sa	2010	38.7
	PAM	2010	12.9	1.49852	1.56589	Pu	2010	4					Sa	2010	26.1
	PAM	2010	11.2	1.04573	1.8125	Pu	2010	2					Sa	2010	59.7
	PAM	2010	7.6	0.415353	2.47368	Pu	2010	4					Sa	2010	21.2
	PAM	2010	8.9	0.459698	1.51685	Pu	2010	6					Sa	2010	58.7
	PAM	2010	15.5	2.11385	1.46452	Pu	2010	8					Sa	2010	47.1
	PAM	2010	18.5	4.41443	1.70811	Pu	2010	4					Sa	2010	44.2
	PAM	2010	4.9	0.181041	4.16327	Pu	2010	2					Sa	2010	63.5
	PAM	2010	3.4	0.0323703	3.67647	Pu	2010	6					Sa	2010	15.9
	PAM	2010	16.9	3.514	1.68047	Pu	2010	2					Sa	2010	44.5
	PAM	2010	4.2	0.065111	2.59524	Pu	2010	3					Sa	2010	21.1
	PAM	2010	10.5	0.808864	1.78095	Pu	2010	2					Sa	2010	31.6
	PAM	2010	2.3	0.0209153	4.82609	Pu	2010	2					Sa	2010	49.4
	PAM	2010	10.1	0.670726	1.53465	Pu	2010	2					Sa	2010	51.4
	PAM	2010	11.5	1.19427	1.86957	Pu	2010	3					Sa	2010	29.5
	PAM	2010	19.5	4.90233	1.59487	Pu	2010	2					Sa	2010	28.6
	PAM	2010	7.5	0.28818	1.93333	Pu	2010	6					Sa	2010	56.6
	PAM	2010	7.2	0.254016	3.18056	Pu	2010	7					Sa	2010	48.2
	PAM	2010	21.5	3.82646	1.77674	Pu	2010	4					Sa	2010	40.1
	PAM	2010	3.9	0.0329745	2.94872	Pu	2010	4					Sa	2010	12.4
	PAM	2010	11.5	0.61824	1.83478	Pu	2010	3					Sa	2010	35.7
	PAM	2010	11.5	0.7337	2.45217	Pu	2010	3					Sa	2010	31.2
	PAM	2010	8.9	0.371931	2.82022	Pu	2010	3					Sa	2010	13.4
	PAM	2010	30.1	7.60627	1.33555	Pu	2010	2					Sa	2010	38.6
	PAM	2010	23	3.99832	1.71739	Pu	2010	3					Sa	2010	29.6
	PAM	2010	6.1	0.107604	2.29508	Pu	2010	3					Sa	2010	48.1
	PAM	2010	12.1	0.868478	2.73554	Pu	2010	3					Sa	2010	39
	PAM	2010	5.5	0.0364375	1.49091	DS	2010	45					Sa	2010	42.9
	PAM	2010	6.9	0.195718	3.36232	DS	2010	73					Sa	2010	63.6
	PAM	2010	16.1	1.09544	1.24845	DS	2010	10					Sa	2010	48.4
	PAM	2010	9.5	0.18354	1.22105	DS	2010	4					Sa	2010	66.5
	PAM	2010	13.2	0.777084	1.62879	DS	2010	12					Sa	2010	31.5
	PAM	2010	14.9	1.08956	2.14765	DS	2010	31					Sa	2010	47.2
	PAM	2010	4.6	0.06394	3.15217	DS	2010	15					Sa	2010	92.4
	PAM	2010	14.5	1.05632	1.75862	DS	2010	2					Sa	2010	83.9
	PAM	2010	28.4	6.62856	1.46831	DS	2010	90					Sa	2010	28.4
	PAM	2010	7.5	0.155775	2.33333	DS	2010	11					Sa	2010	62.4
	PAM	2010	10.9	0.453713	2.07339	DS	2010	29					Sa	2010	47.7
	PAM	2010	7.2	0.084564	1.31944	DS	2010	6					Sa	2010	69.5
	PAM	2010	20.9	1.54378	1.03349	DS	2010	3					Sa	2010	41.5
	PAM	2010	19.1	1.38895	1.17801	DS	2010	5					Sa	2010	56.3
	PAM	2010	9.5	0.197837	1.57895	DS	2010	51					Sa	2010	18.3
	PAM	2010	23.2	2.62276	1.43966	DS	2010	21					Sa	2010	76.5
	PAM	2010	17.9	0.90753	1.07263	DS	2010	31					Sa	2010	32.5
	PAM	2010	7.8	0.119028	2.23077	DS	2010	3					Sa	2010	56.5
	PAM	2010	6.5	0.0934375	2.63077	DS	2010	2					Sa	2010	63.6
	PAM	2010	8.9	0.2221	1.96629	DS	2010	20					Sa	2010	62.3
	PAM	2010	2.9	0.01334	4.13793	IO	2010	22					Sa	2010	44.8
	PAM	2010	22.2	2.37895	1.34234	IO	2010	500					Sa	2010	62.1
	PAM	2010	4.4	0.04323	3.06818	IO	2010	5					Sa	2010	46.5
	PAM	2010	13.5	0.695588	1.82963	IO	2010	15					Sa	2010	32.1
	PAM	2010	9.9	0.26136	1.88889	IO	2010	26					Sa	2010	55.2
	PAM	2010	29.2	4.95597	1.28767	IO	2010	28					Sa	2010	62.1
	PAM	2010	9.9	0.161123	1.55556	IO	2010	9					Sa	2010	55.7
	PAM	2010	2.9	0.009396	2.72414	IO	2010	41					Sa	2010	35.6
	PAM	2010	8.2	0.1148	1.64634	IO	2010	10					Sa	2010	49.5
	PAM	2010	1	0.00078	11.3	IO	2010	14					Sa	2010	70.5
	PAM	2010	1	0.000675	5.7	IO	2010	16					Sa	2010	72.8
	PAM	2010	1	0.0003	7	IO	2010	26					Sa	2010	59.5
	PAM	2010	12.8	0.393984	1.60156	IO	2010	33					Sa	2010	41.2
	PAM	2010	19.9	1.84921	1.71357	IO	2010	19					Sa	2010	25.7
	PAM	2010	11.1	0.232656	1.72973	IO	2010	26					Sa	2010	51.7
	PAM	2010	8.6	0.156864	2.03488	IO	2010	19					Sa	2010	29.8
	PAM	2010	1.1	0.0004125	4.72727	IO	2010	26					Sa	2010	21.6
	PAM	2010	8.1	0.096957	1.7037	IO	2010	12					Sa	2010	43.5
	PAM	2010	8.2	0.133455	2.21951	IO	2010	40					Sa	2010	28.5
	PAM	2010	2.8	0.007546	3.42857	IO	2010	55					Sa	2010	58.5
	PAM	2010	4.2	0.02205	4.16667	IO	2010	26					Sa	2010	27.4
	PAM	2010	5.7	0.0426075	2.38596	CH	2010	41					Sa	2010	27.9
	PAM	2010	16.7	0.777385	1.62275	CH	2010	175					Sa	2010	48.4
	PAM	2010	18.5	1.08391	1.59459	CH	2010	58					Sa	2010	30.5
	PAM	2010	5.8	0.054288	3.36207	CH	2010	14					Sa	2010	39.4
	PAM	2010	4.9	0.02009	2.06122	CH	2010	18					Sa	2010	17.5
	PAM	2010	4.2	0.019656	2.97619	CH	2010	60					Sa	2010	43.2
	PAM	2010	6.5	0.05928	2.86154	CH	2010	9					Sa	2010	25.2
	PAM	2010	4.9	0.015876	1.93878	CH	2010	158					Sa	2010	22.1
	PAM	2010	2	0.00078	2.9	CH	2010	60					Sa	2010	59.3
	PAM	2010	2.5	0.0029625	5.64	CH	2010	166					Sa	2010	10.9
	PAM	2010	8.5	0.057375	1.72941	CH	2010	61					Sa	2010	22.8
	PAM	2010	4.6	0.012075	3.36957	CH	2010	56					Sa	2010	20.2
	PAM	2010	5.2	0.007488	2.90385	CH	2010	12					Sa	2010	52.1
	PAM	2010	4.2	0.003591	1.61905	CH	2010	40					Sa	2010	52.1
	PAM	2010	2.9	0.002059	3.44828	CH	2010	35					Sa	2016	54.2
	DS	2010	16.5	8.00136	2.53333	CH	2010	24					Sa	2016	22.1
	DS	2010	6.1	0.425159	3.19672	CH	2010	8					Sa	2016	46.2
	DS	2010	15.8	4.81849	2.05063	CH	2010	2					Sa	2016	25.4
	DS	2010	32.1	29.3303	1.44237	CH	2010	149					Sa	2016	72.9
	DS	2010	4.9	0.1426	2.59184	CH	2010	13					Sa	2016	23.5
	DS	2010	22.1	11.4896	1.79186	C30	2010	15					Sa	2016	57.6
	DS	2010	19.9	7.5436	1.74372	C30	2010	35					Sa	2016	37.2
	DS	2010	25.9	15.0221	1.71815	C30	2010	10					Sa	2016	56.1
	DS	2010	16.9	4.14451	1.68639	C30	2010	8					Sa	2016	38
	DS	2010	15.6	4.99991	2.55128	C30	2010	42					Sa	2016	57.4
	DS	2010	11.6	2.62205	3.50862	C30	2010	81					Sa	2016	42.5
	DS	2010	7.5	0.490625	2.6	C30	2010	51					Sa	2016	63.2
	DS	2010	3.9	0.090378	3.94872	C30	2010	244					Sa	2016	30.2
	DS	2010	20.5	11.4329	2.57073	C30	2010	35					Sa	2016	71
	DS	2010	7.9	0.498441	2.60759	C30	2010	150					Sa	2016	31.1
	DS	2010	8.3	0.766151	2.85542	C30	2010	8					Sa	2016	66.6
	DS	2010	21.2	7.96183	1.7217	C30	2010	3					Sa	2016	37.1
	DS	2010	27.9	18.526	1.83871	C30	2010	32					Sa	2016	81.2
	DS	2010	6.6	0.585999	5.31818	C30	2010	75					Sa	2016	35.5
	DS	2010	7.6	0.660841	2.98684	C30	2010	18					Sa	2016	45.6
	DS	2010	30.9	25.6982	1.80906	C30	2010	169					Sa	2016	49.2
	DS	2010	21.5	7.8001	1.67907	C30	2010	32					Sa	2016	35.1
	DS	2010	8.8	0.500045	1.73864	C30	2010	48					Sa	2016	28.5
	DS	2010	5.3	0.0900081	2.09434	C30	2010	59					Sa	2016	12.2
	DS	2010	4.9	0.178026	3.53061	C30	2010	11					Sa	2016	54.2
	DS	2010	9.2	0.736569	2.58696	Sa	2010	35					Sa	2016	50.4
	DS	2010	17.5	4.09537	1.76571	Sa	2010	23					Sa	2016	23.7
	DS	2010	4.2	0.0920363	4.14286	Sa	2010	86					Sa	2016	17.6
	DS	2010	9.5	0.619152	1.98947	Sa	2010	16					Sa	2016	14.9
	DS	2010	7.5	0.409315	2.62667	Sa	2010	67					Sa	2016	72.1
	DS	2010	12.6	2.31	2.62698	Sa	2010	64					Sa	2016	26.5
	DS	2010	21.9	8.67752	2.07763	Sa	2010	200					Sa	2016	43.2
	DS	2010	26.2	17.9727	2.53053	Sa	2010	36					Sa	2016	53.8
	DS	2010	11.1	1.03991	2.17117	Sa	2010	235					Sa	2016	46.6
	DS	2010	5.9	0.108206	2.27119	Sa	2010	17					Sa	2016	58.6
	DS	2010	16.9	2.54413	2.78698	Sa	2010	16					Sa	2016	73.6
	DS	2010	2.6	0.008424	4.84615	Sa	2010	80					Sa	2016	25.2
	DS	2010	17.6	2.39501	2.17045	Sa	2010	135					Sa	2016	30.2
	DS	2010	15	1.4283	2.01333	Sa	2010	200					Sa	2016	46.1
	DS	2010	3.8	0.020026	4.23684	Sa	2010	84					Sa	2016	61.7
	DS	2010	5.2	0.066378	3.48077	Sa	2010	134					Sa	2016	54.9
	DS	2010	13.1	1.10407	2.64885	Sa	2010	56					Sa	2016	22.7
	DS	2010	13.6	1.00001	1.97794	Sa	2010	292					Sa	2016	18.2
	DS	2010	23.5	3.79008	1.58298	Sa	2010	17					Sa	2016	83.6
	DS	2010	14.3	0.999427	1.71329	Sa	2010	47					Sa	2016	71.3
	DS	2010	11.2	0.70812	2.82143	Sa	2010	19					Sa	2016	22.4
	DS	2010	14.5	1.24468	2.15862	Ca	2010	185					Sa	2016	61.3
	DS	2010	12.9	1.0033	2.70543	Ca	2010	139					Sa	2016	10.5
	DS	2010	6.2	0.164424	3.96774	Ca	2010	640					Sa	2016	51.2
	DS	2010	22.1	3.34373	1.74661	Ca	2010	72					Sa	2016	30.5
	DS	2010	5.5	0.0802725	2.85455	Ca	2010	168					Sa	2016	38.9
	DS	2010	34.5	10.2584	1.42319	Ca	2010	136					Sa	2016	25.1
	DS	2010	4.9	0.039249	2.28571	Ca	2010	139					Sa	2016	43.5
	DS	2010	11.6	0.508892	1.94828	Ca	2010	64					Sa	2016	71.2
	DS	2010	14.1	0.815544	1.90071	Ca	2010	82					Sa	2016	55.5
	DS	2010	27.6	4.4149	1.37319	Ca	2010	40					Sa	2016	22.6
	DS	2010	18.5	1.41081	1.55135	Ca	2010	32					Sa	2016	34.7
	DS	2010	25.9	4.47707	1.69112	Ca	2010	20					Sa	2016	52.6
	DS	2010	21.6	2.8525	1.86574	Ca	2010	161					Sa	2016	28.6
	DS	2010	17.2	1.13993	1.47674	Ca	2010	62					Sa	2016	14.5
	DS	2010	28.9	6.8597	1.81661	Ca	2010	300					Sa	2016	47.6
	DS	2010	5.4	0.037179	2.62963	Ca	2010	87					Sa	2016	23.1
	DS	2010	26.2	2.8896	1.0916	Ca	2010	70					Sa	2016	49.7
	DS	2010	12.1	0.479039	1.95041	Ca	2010	59					Sa	2016	37.5
	DS	2010	14.2	0.952536	2.69718	Ca	2010	61					Sa	2016	49.2
	DS	2010	6.3	0.068229	2.52381	Ca	2010	34					Sa	2016	51.5
	DS	2010	1	0.000525	12.6								Sa	2016	23.2
	DS	2010	13.1	0.63607	2.07634								Sa	2016	12.2
	DS	2010	12.9	0.541671	1.96899								Sa	2016	27.5
	DS	2010	7.6	0.132924	2.86842								Sa	2016	57.5
	DS	2010	17.2	0.910224	1.38953								Sa	2016	15.6
	DS	2010	23.2	2.26618	1.52586								Sa	2016	6.8
	DS	2010	21.8	2.51398	1.79817								Sa	2016	8.7
	DS	2010	20.9	2.13326	1.77512								Sa	2016	79.5
	DS	2010	3.6	0.01116	2.47222								Sa	2016	56.2
	DS	2010	3.3	0.018117	5.66667								Sa	2016	85.5
	DS	2010	17.9	1.15562	1.64804								Sa	2016	45.2
	DS	2010	4.9	0.026117	2.61224								Sa	2016	30.6
	DS	2010	13.3	0.607478	2.2406								Sa	2016	11.2
	DS	2010	39.2	8.80197	1.14286								Sa	2016	32.2
	DS	2010	37.9	5.87204	0.886544								Sa	2016	52.3
	DS	2010	6.9	0.087561	2.33333								Sa	2016	41.5
	DS	2010	14.9	0.565902	1.53691								Sa	2016	30.2
	DS	2010	11.7	0.366912	1.97436								Sa	2016	41.2
	DS	2010	17.5	1.7325	3.28								Sa	2016	19.9
	DS	2010	4.1	0.0149445	2.87805								Sa	2016	28.9
	DS	2010	16.1	0.431078	1.06211								Sa	2016	39
	DS	2010	5.6	0.046704	3.35714								Sa	2016	22.9
	DS	2010	2.8	0.004536	4.75								Sa	2016	44.1
	DS	2010	3.3	0.0054285	2.09091								Sa	2016	56.8
	DS	2010	5.7	0.0429495	3.19298								Sa	2016	26.2
	DS	2010	26.5	2.18148	1.3283								Sa	2016	69.9
	DS	2010	19.1	0.658473	1.1623								Sa	2016	35.2
	DS	2010	18.6	0.834768	1.53763								Sa	2016	49.8
	DS	2010	1.7	0.0008415	4.82353								Sa	2016	34.2
	DS	2010	13.1	0.442911	2.52672								Sa	2016	34.5
	DS	2010	3.5	0.00777	3.6								Sa	2016	70
	DS	2010	1.8	0.002187	6.38889								Sa	2016	69.5
	DS	2010	4.2	0.017934	3.5								Sa	2016	38.8
	DS	2010	6.1	0.043005	2.44262								Sa	2016	9.8
	DS	2010	6.3	0.040635	2.36508								Sa	2016	39
	DS	2010	12.2	0.238754	1.83607								Sa	2016	15.2
	DS	2010	7.2	0.03924	1.95833								Sa	2016	60.1
	DS	2010	2.9	0.003016	3.51724								Sa	2016	35.2
	DS	2010	20.3	0.80997	1.58621								Sa	2016	19.1
	DS	2010	15.6	0.337428	1.46795								Sa	2016	7.2
	DS	2010	5.2	0.016744	2.19231								Sa	2016	55.9
	DS	2010	21.9	0.806577	1.22831								Sa	2016	47.2
	DS	2010	18.9	0.8316	1.97354								Sa	2016	69.2
	DS	2010	7.8	0.05148	2.15385								Sa	2016	47.5
	DS	2010	3.3	0.004686	4.42424								Sa	2016	34.2
	DS	2010	8.3	0.054365	2.22892								Sa	2016	20
	DS	2010	2.5	0.0022125	4.44								Sa	2016	43.2
	DS	2010	2.5	0.0018	3.68								Sa	2016	32.5
	DS	2010	3.5	0.00315	3.22857								Sa	2016	55.2
	DS	2010	1.8	0.000738	5.38889								Sa	2016	10.2
	DS	2010	3.6	0.00243	2.13889								Sa	2016	100.6
	DS	2010	10.7	0.087312	2.14019								Sa	2016	27.5
	DS	2010	4.8	0.003168	1.5								Sa	2016	55.6
	DS	2010	10.2	0.04182	2.32353								CH	2008	54
	IO	2010	10.2	2.65611	3.63725								CH	2008	5
	IO	2010	18.2	8.43681	2.63187								CH	2008	2
	IO	2010	4.5	0.256977	4.48889								CH	2008	14
	IO	2010	10.2	1.43947	2.63725								CH	2008	10
	IO	2010	12.2	2.67421	2.17213								CH	2008	9
	IO	2010	21.9	15.7389	2.26027								CH	2008	23
	IO	2010	15.9	8.10577	3.18239								CH	2008	8
	IO	2010	13.9	3.03803	1.74101								CH	2008	3
	IO	2010	4.5	0.228482	5.08889								CH	2008	12
	IO	2010	3.6	0.053066	4.97222								CH	2008	14
	IO	2010	15.4	5.60608	2.57143								CH	2008	5
	IO	2010	6.7	0.373032	2.64179								CH	2008	8
	IO	2010	50.9	124.91	1.73084								CH	2008	67
	IO	2010	2.7	0.0370771	4.2963								CH	2008	11
	IO	2010	11.7	2.10309	2.52137								CH	2008	9
	IO	2010	18.9	7.71898	1.98413								CH	2008	12
	IO	2010	5.6	0.294026	3.78571								CH	2008	9
	IO	2010	16.2	4.3699	2.02469								CH	2008	16
	IO	2010	15.5	5.33037	2.82581								CH	2008	46
	IO	2010	4.2	0.100719	3								CH	2008	54
	IO	2010	6.8	0.4278	3.26471								CH	2008	34
	IO	2010	7.6	0.669488	2.92105								CH	2008	52
	IO	2010	8.3	0.542357	1.79518								CH	2008	11
	IO	2010	10.6	2.01463	3.16981								CH	2008	10
	IO	2010	6.6	0.239837	1.98485								CH	2008	54
	IO	2010	12.2	1.68088	1.97541								CH	2008	40
	IO	2010	8.2	0.582995	2.69512								CH	2008	17
	IO	2010	4.6	0.181041	4.8913								CH	2008	55
	IO	2010	12.7	1.74057	2.27559								CH	2008	45
	IO	2010	8.9	0.923763	2.98876								CH	2008	20
	IO	2010	8.3	0.556771	2.25301								CH	2008	19
	IO	2010	25.2	16.1437	2.12302								CH	2008	23
	IO	2010	20.4	9.61105	2.38235								CH	2008	12
	IO	2010	19.2	7.06561	2.11979								CH	2008	40
	IO	2010	15.9	4.89991	2.80503								CH	2008	50
	IO	2010	26.8	12.309	1.38806								CH	2008	57
	IO	2010	24.1	16.6393	2.59751								CH	2008	73
	IO	2010	14.6	3.60197	2.47945								CH	2008	10
	IO	2010	15.6	5.11248	3.44231								CH	2008	27
	IO	2010	19.6	4.29116	1.25								CH	2008	18
	IO	2010	19.9	6.60556	1.95477								CH	2008	59
	IO	2010	19.9	6.81436	1.93467								CH	2008	56
	IO	2010	6.2	0.255018	2.77419								CH	2008	53
	IO	2010	5.9	0.407912	4.38983								CH	2008	64
	IO	2010	20.7	8.32774	2.10145								CH	2008	47
	IO	2010	7.6	0.319689	1.81579								CH	2008	26
	IO	2010	17.6	4.0313	1.92045								CH	2008	53
	IO	2010	9.2	0.630826	2.08696								CH	2008	22
	IO	2010	5.4	0.207765	5.85185								CH	2008	30
	IO	2010	6.5	0.14144	2.33846								CH	2008	43
	IO	2010	18.9	3.35721	2.20106								CH	2008	85
	IO	2010	5.3	0.124709	3.71698								CH	2008	25
	IO	2010	43.4	31.3287	1.73963								CH	2008	12
	IO	2010	30.1	12.2642	1.94352								CH	2008	18
	IO	2010	19.1	2.82031	1.85864								CH	2008	40
	IO	2010	11.9	0.729173	1.95798								CH	2008	24
	IO	2010	4.4	0.04851	3.09091								CH	2008	52
	IO	2010	4.9	0.0591675	2.93878								CH	2008	68
	IO	2010	4.6	0.044919	3.23913								CH	2008	11
	IO	2010	15.9	2.5529	3.28931								CH	2008	62
	IO	2010	27.1	6.38097	1.5203								CH	2008	66
	IO	2010	4.9	0.074382	3.63265								CH	2008	83
	IO	2010	7.8	0.208845	2.0641								CH	2008	16
	IO	2010	32.5	10.2773	1.51077								CH	2008	10
	IO	2010	15.6	1.75422	2.51923								CH	2008	10
	IO	2010	8.5	0.266263	2.45882								CH	2008	30
	IO	2010	20	2.1812	1.38								CH	2008	38
	IO	2010	19.5	2.70358	1.95897								CH	2008	22
	IO	2010	22.6	3.91782	1.89823								CH	2008	47
	IO	2010	14.2	1.33587	2.59155								CH	2008	42
	IO	2010	13.7	0.684726	1.55474								CH	2008	20
	IO	2010	4.9	0.041454	3.10204								CH	2008	24
	IO	2010	13.6	0.75106	2.08824								CH	2008	22
	IO	2010	13.5	1.09917	2.9037								CH	2008	23
	IO	2010	15.9	1.42098	2.2956								CH	2008	80
	IO	2010	11.5	0.468683	2.31304								CH	2008	13
	IO	2010	25.8	3.37722	1.29457								CH	2008	35
	IO	2010	10.2	0.338283	1.97059								CH	2008	12
	IO	2010	25.8	3.97733	1.57752								CH	2008	20
	IO	2010	7.1	0.141361	3.12676								CH	2008	50
	IO	2010	12.2	0.656787	2.7623								CH	2008	52
	IO	2010	10.6	0.612256	3.57547								CH	2008	66
	IO	2010	23.9	2.8049	1.5523								CH	2008	87
	IO	2010	17.9	1.77407	2.14525								CH	2008	17
	IO	2010	7.5	0.132825	2.50667								CH	2008	45
	IO	2010	26.1	3.38647	1.39847								CH	2008	25
	IO	2010	45.1	16.6683	1.40133								CH	2008	17
	IO	2010	20.1	1.82739	1.68657								CH	2008	19
	IO	2010	8.3	0.154629	2.31325								CH	2008	20
	IO	2010	14.1	0.838597	2.51064								CH	2008	50
	IO	2010	24.9	3.57688	1.95181								CH	2008	46
	IO	2010	7.6	0.113354	2.42105								CH	2008	19
	IO	2010	17.2	1.09082	2.02907								CH	2008	42
	IO	2010	3.3	0.010032	3.39394								CH	2010	5.4
	IO	2010	26.9	3.04239	1.40149								CH	2010	6.3
	IO	2010	21.2	1.73999	1.74057								CH	2010	7.1
	IO	2010	22.6	1.9332	1.58407								CH	2010	7.3
	IO	2010	18.5	1.28594	1.90811								CH	2010	7.9
	IO	2010	28.1	3.55409	1.54093								CH	2010	8.5
	IO	2010	5.5	0.02277	2.07273								CH	2010	9.8
	IO	2010	76.1	44.135	1								CH	2010	10.4
	IO	2010	44.9	12.1567	1.29844								CH	2010	10.6
	IO	2010	18.9	1.02825	1.58201								CH	2010	11.3
	IO	2010	17.1	0.870818	1.8538								CH	2010	13.2
	IO	2010	28.2	3.7372	1.84043								CH	2010	13.9
	IO	2010	24.9	1.72918	1.43775								CH	2010	14.2
	IO	2010	14.9	0.363187	1.51007								CH	2010	14.6
	IO	2010	14.5	0.47502	2.15172								CH	2010	14.9
	IO	2010	18.2	0.944762	2.03846								CH	2010	15.2
	IO	2010	1.3	0.000208	5.30769								CH	2010	15.4
	IO	2010	15.9	0.425007	1.77358								CH	2010	16.2
	IO	2010	8.2	0.083435	2.32927								CH	2010	16.8
	IO	2010	9.5	0.09633	2.16842								CH	2010	17.2
	IO	2010	4.2	0.009555	2.83333								CH	2010	17.5
	IO	2010	1.8	0.000846	4.77778								CH	2010	17.9
	IO	2010	26.1	1.57057	1.78161								CH	2010	18
	IO	2010	9.5	0.09785	2.65263								CH	2010	18.1
	IO	2010	11.6	0.09918	1.82759								CH	2010	18.1
	IO	2010	24.2	0.590843	1.17769								CH	2010	18.4
	IO	2010	5.2	0.007176	2.44231								CH	2010	19.4
	CH	2010	34.2	57.6106	2.10819								CH	2010	19.8
	CH	2010	13.9	5.1447	2.85612								CH	2010	20.2
	CH	2010	8.3	0.853398	3.06024								CH	2010	20.8
	CH	2010	43.3	78.7668	1.58891								CH	2010	23.4
	CH	2010	10.9	2.38654	3.06422								CH	2010	23.8
	CH	2010	16.2	6.81426	2.62963								CH	2010	23.9
	CH	2010	1.8	0.0132504	5.44444								CH	2010	24.2
	CH	2010	8.9	1.22597	2.98876								CH	2010	24.5
	CH	2010	33.2	62.5991	2.81928								CH	2010	25.4
	CH	2010	19.6	5.22581	1.29592								CH	2010	25.4
	CH	2010	55.8	137.012	1.37097								CH	2010	25.7
	CH	2010	12.9	2.90488	2.57364								CH	2010	26.6
	CH	2010	40.3	43.9208	1.27047								CH	2010	26.6
	CH	2010	20.5	12.1983	2.53171								CH	2010	26.6
	CH	2010	62.2	120.202	0.930868								CH	2010	27.3
	CH	2010	32.1	51.0213	2.83178								CH	2010	27.4
	CH	2010	28.7	23.2343	1.82927								CH	2010	27.5
	CH	2010	28.9	15.3922	1.3045								CH	2010	27.6
	CH	2010	26.6	13.3046	1.46241								CH	2010	28.1
	CH	2010	12.8	2.05182	2.00781								CH	2010	28.2
	CH	2010	10.6	1.3543	2.50943								CH	2010	28.8
	CH	2010	32.9	33.5908	2.08511								CH	2010	29.2
	CH	2010	4.9	0.103877	2.89796								CH	2010	30.1
	CH	2010	19.8	7.13995	2.0404								CH	2010	30.6
	CH	2010	11.6	1.4656	2.08621								CH	2010	31.5
	CH	2010	13.2	2.36701	2.31818								CH	2010	31.9
	CH	2010	32.1	29.9823	2.08411								CH	2010	32.3
	CH	2010	29.2	20.3513	1.98288								CH	2010	33.2
	CH	2010	10.6	1.38545	2.57547								CH	2010	33.4
	CH	2010	8.2	0.429297	2.41463								CH	2010	34.1
	CH	2010	18.9	5.64838	1.95238								CH	2010	34.2
	CH	2010	15.3	4.58432	2.92157								CH	2010	34.5
	CH	2010	7.4	0.275717	2.32432								CH	2010	34.5
	CH	2010	22.4	15.2234	3.08929								CH	2010	35.6
	CH	2010	22.6	7.4142	1.50885								CH	2010	35.8
	CH	2010	23.9	9.59081	1.68201								CH	2010	36.9
	CH	2010	20.6	3.53002	1.8301								CH	2010	37.5
	CH	2010	6.5	0.12064	2.78462								CH	2010	37.7
	CH	2010	49.6	42.3713	1.59476								CH	2010	37.7
	CH	2010	28.4	9.2885	1.73592								CH	2010	38.5
	CH	2010	5.2	0.1131	4.71154								CH	2010	38.9
	CH	2010	22.1	3.65446	1.79186								CH	2010	38.9
	CH	2010	16.9	2.13548	2.10651								CH	2010	39.6
	CH	2010	25.1	7.82568	2.24303								CH	2010	39.7
	CH	2010	17.4	3.07249	2.67816								CH	2010	40.2
	CH	2010	20.6	2.43018	1.39806								CH	2010	40.4
	CH	2010	5.7	0.100462	3.64912								CH	2010	40.5
	CH	2010	28.9	10.5846	2.29066								CH	2010	42.1
	CH	2010	19.1	2.63122	1.80628								CH	2010	42.6
	CH	2010	2.8	0.016632	5.42857								CH	2010	43.2
	CH	2010	4.5	0.043605	3.08889								CH	2010	43.5
	CH	2010	57.2	40.3906	1.07867								CH	2010	44.5
	CH	2010	11.5	0.56074	2.07826								CH	2010	44.7
	CH	2010	2.5	0.00675	5.96								CH	2010	44.7
	CH	2010	5.1	0.07395	3.52941								CH	2010	46.6
	CH	2010	5.4	0.084483	3.59259								CH	2010	47.4
	CH	2010	102	121.167	0.631373								CH	2010	49.3
	CH	2010	5.5	0.05313	2.4								CH	2010	51.2
	CH	2010	7.5	0.09765	1.38667								CH	2010	51.9
	CH	2010	9.7	0.28809	1.86598								CH	2010	52.5
	CH	2010	23.2	5.43692	2.5819								CH	2010	53.1
	CH	2010	41.1	20.0535	1.62044								CH	2010	53.2
	CH	2010	26.5	7.54442	2.69057								CH	2010	54.6
	CH	2010	48.2	29.4791	1.4834								CH	2010	56.2
	CH	2010	3.3	0.01287	3.42424								CH	2010	56.3
	CH	2010	65.2	60.164	1.2592								CH	2010	57.9
	CH	2010	10.6	0.588088	2.9717								CH	2010	57.9
	CH	2010	20.1	2.5117	1.93532								CH	2010	58.5
	CH	2010	3.4	0.016116	2.32353								CH	2010	59.9
	CH	2010	13.9	0.742399	1.71223								CH	2010	60.4
	CH	2010	89.5	112.254	0.915084								CH	2010	61.7
	CH	2010	10.4	0.469872	2.65385								CH	2010	62.9
	CH	2010	22.7	3.42588	1.9163								CH	2010	63.1
	CH	2010	9.6	0.25344	1.91667								CH	2010	64.2
	CH	2010	10.9	0.45017	2.57798								CH	2010	64.4
	CH	2010	4.9	0.05586	3.30612								CH	2010	66.2
	CH	2010	8.9	0.290763	2.98876								CH	2010	66.6
	CH	2010	39.3	9.8081	1.13232								CH	2010	66.9
	CH	2010	27.2	3.71239	1.41544								CH	2010	68.6
	CH	2010	3.7	0.0136345	2.86486								CH	2010	68.8
	CH	2010	3.7	0.0111925	2.2973								CH	2010	69.2
	CH	2010	12.1	0.463732	2.27273								CH	2010	71.3
	CH	2010	18.6	2.42014	3.02151								CH	2010	71.5
	CH	2010	43.9	15.0976	1.37585								CH	2010	72.1
	CH	2010	17.6	1.84589	3.01705								CH	2010	75.1
	CH	2010	2.7	0.004347	2.7037								CH	2010	76.5
	CH	2010	78.2	60.302	1.02941								CH	2010	79.1
	CH	2010	7.9	0.12482	2.12658								CH	2010	80.5
	CH	2010	9.2	0.207368	2.54348								CH	2010	81.1
	CH	2010	10.5	0.192465	1.39048								CH	2010	81.9
	CH	2010	73.9	50.8402	1.09743								CH	2010	82.1
	CH	2010	9.1	0.382382	3.50549								CH	2010	90.9
	CH	2010	18.9	1.10565	1.44974								CH	2010	93.6
	CH	2010	9.6	0.167904	1.86458								IO	2008	21
	CH	2010	30.2	4.43578	1.48013								IO	2008	28
	CH	2010	23.9	2.66581	1.80753								IO	2008	25
	CH	2010	21.7	1.9939	1.86636								IO	2008	13
	CH	2010	17.7	1.92868	3.55367								IO	2008	30
	CH	2010	22.6	2.24757	2.09735								IO	2008	4
	CH	2010	35.2	6.09171	1.55114								IO	2008	5
	CH	2010	16.8	0.803712	2.05357								IO	2008	3
	CH	2010	2.1	0.001722	3.38095								IO	2008	2
	CH	2010	6.9	0.0578565	2.23188								IO	2008	11
	CH	2010	1.7	0.0007905	3.70588								IO	2008	30
	CH	2010	28.9	3.94268	2.02422								IO	2008	28
	CH	2010	112	64.6195	0.573214								IO	2008	42
	CH	2010	23.9	1.6252	1.49791								IO	2008	4
	CH	2010	40.9	10.1236	1.83619								IO	2008	8
	CH	2010	17.6	0.729872	1.71023								IO	2008	29
	CH	2010	27.9	2.04646	1.50896								IO	2008	30
	CH	2010	28.1	2.05481	1.33452								IO	2008	29
	CH	2010	1.3	0.000208	4.15385								IO	2008	37
	CH	2010	43.2	6.72278	1.23148								IO	2008	16
	CH	2010	17.6	0.6952	1.94318								IO	2008	6
	CH	2010	7.5	0.051	2.69333								IO	2008	7
	CH	2010	33.9	4.0919	1.86136								IO	2008	91
	CH	2010	9.8	0.14994	3.29592								IO	2008	33
	CH	2010	11.9	0.150535	2.36975								IO	2008	4
	CH	2010	18.3	0.352275	1.59563								IO	2008	24
	CH	2010	7.9	0.0238975	2.21519								IO	2008	34
	C30	2010	29.2	33.4096	2.01027								IO	2008	13
	C30	2010	23.8	12.0911	1.43697								IO	2008	11
	C30	2010	12.7	2.90868	2.40157								IO	2008	4
	C30	2010	39.5	38.5943	0.929114								IO	2008	35
	C30	2010	17.2	5.29048	1.5407								IO	2008	24
	C30	2010	13.2	3.00686	2.35606								IO	2008	22
	C30	2010	29.5	17.9638	1.15932								IO	2008	24
	C30	2010	17.9	5.04738	1.94972								IO	2008	25
	C30	2010	13.1	2.41561	1.80916								IO	2008	16
	C30	2010	4.9	0.283715	4.79592								IO	2008	31
	C30	2010	11.6	3.05451	3.66379								IO	2008	33
	C30	2010	9.5	1.50513	3.37895								IO	2008	37
	C30	2010	20.1	7.06736	1.56716								IO	2008	52
	C30	2010	21.2	9.38361	1.86321								IO	2008	38
	C30	2010	18.1	5.88396	1.87293								IO	2008	23
	C30	2010	23.5	7.75777	1.2383								IO	2008	24
	C30	2010	21.5	8.38239	1.57674								IO	2008	40
	C30	2010	19.5	4.92589	1.46667								IO	2008	11
	C30	2010	9.2	1.04003	2.93478								IO	2008	11
	C30	2010	2.3	0.0286556	5.6087								IO	2008	13
	C30	2010	4.2	0.165212	5.5								IO	2008	38
	C30	2010	31.9	17.1614	1.08464								IO	2008	20
	C30	2010	32.1	21.3886	1.2648								IO	2008	13
	C30	2010	5.1	0.284487	4.09804								IO	2008	52
	C30	2010	5.9	0.271206	2.89831								IO	2008	18
	C30	2010	25.9	12.0136	1.44788								IO	2008	45
	C30	2010	3.2	0.0716646	5.03125								IO	2008	42
	C30	2010	6.9	0.448882	2.95652								IO	2008	42
	C30	2010	18.5	4.7518	1.57297								IO	2008	48
	C30	2010	11.2	1.36207	2.10714								IO	2008	45
	C30	2010	10.9	1.31199	2.07339								IO	2008	51
	C30	2010	24	8.49327	1.3125								IO	2008	44
	C30	2010	6.2	0.315962	3								IO	2008	45
	C30	2010	13.5	1.96838	2.01481								IO	2008	61
	C30	2010	28.6	14.367	1.56993								IO	2008	40
	C30	2010	13.5	2.5794	2.33333								IO	2008	30
	C30	2010	34.5	23.6079	1.42319								IO	2008	35
	C30	2010	23.2	7.65006	1.40517								IO	2008	43
	C30	2010	20.5	6.12928	1.7122								IO	2008	12
	C30	2010	55.5	67.546	0.90991								IO	2008	56
	C30	2010	24.2	9.88224	1.59504								IO	2008	31
	C30	2010	35.9	20.7801	1.12813								IO	2008	6
	C30	2010	5.9	0.242147	2.77966								IO	2008	52
	C30	2010	13.9	2.59738	2.64748								IO	2008	27
	C30	2010	5.5	0.163399	2.76364								IO	2008	30
	C30	2010	5.9	0.209831	2.83051								IO	2008	40
	C30	2010	7.5	0.369817	2.01333								IO	2008	52
	C30	2010	7.9	0.43803	2.22785								IO	2008	48
	C30	2010	36.9	25.6949	1.31165								IO	2008	25
	C30	2010	22.5	4.50799	1.72889								IO	2008	72
	C30	2010	5.9	0.101805	2.61017								IO	2008	19
	C30	2010	9.2	0.28566	1.93478								IO	2008	23
	C30	2010	21.6	2.93706	1.27315								IO	2008	24
	C30	2010	13.5	0.943312	1.96296								IO	2008	41
	C30	2010	8.2	0.217464	2.13415								IO	2008	16
	C30	2010	8.9	0.375669	2.53933								IO	2008	22
	C30	2010	8.3	0.294567	2.48193								IO	2008	16
	C30	2010	7.7	0.243936	2.80519								IO	2008	40
	C30	2010	32.5	9.20156	1.26769								IO	2008	60
	C30	2010	31.5	11.0077	1.75238								IO	2008	19
	C30	2010	31.9	7.37767	1.23824								IO	2008	20
	C30	2010	10.5	0.483	2.2								IO	2008	18
	C30	2010	50.3	27.8697	1.04771								IO	2008	26
	C30	2010	7.4	0.156288	2.05405								IO	2008	45
	C30	2010	3.7	0.037	3.89189								IO	2008	23
	C30	2010	42.5	17.0943	1.07059								IO	2008	19
	C30	2010	16.9	1.87387	1.95858								IO	2008	23
	C30	2010	16.2	1.65434	1.92593								IO	2008	28
	C30	2010	48.4	17.3485	0.737603								IO	2010	6.9
	C30	2010	6.9	0.134067	2.26087								IO	2010	8.6
	C30	2010	10.8	0.52488	2.13889								IO	2010	11.2
	C30	2010	10.1	0.349965	1.77228								IO	2010	11.4
	C30	2010	13.5	0.74844	1.71111								IO	2010	11.6
	C30	2010	9.2	0.239476	1.61957								IO	2010	11.9
	C30	2010	28.9	5.79488	1.26298								IO	2010	12.6
	C30	2010	2.5	0.00775	3.56								IO	2010	12.7
	C30	2010	10.5	0.372645	1.73333								IO	2010	13.1
	C30	2010	27.5	5.02081	1.44								IO	2010	13.6
	C30	2010	9.9	0.326255	1.82828								IO	2010	13.8
	C30	2010	24.2	3.55111	1.49174								IO	2010	14.4
	C30	2010	2.9	0.007975	2.58621								IO	2010	14.9
	C30	2010	6.2	0.098394	2.8871								IO	2010	14.9
	C30	2010	20.5	2.65219	1.77561								IO	2010	15.2
	C30	2010	11.5	0.591675	2.33913								IO	2010	15.2
	C30	2010	22.5	1.9557	1.04889								IO	2010	16.1
	C30	2010	43.5	15.4382	1.13103								IO	2010	17.2
	C30	2010	24.9	4.66489	1.78715								IO	2010	17.7
	C30	2010	5.9	0.0749595	2.57627								IO	2010	17.8
	C30	2010	9.9	0.320512	2.17172								IO	2010	17.9
	C30	2010	11.9	0.552279	2.19328								IO	2010	18.4
	C30	2010	2.9	0.01102	3.37931								IO	2010	18.7
	C30	2010	2.9	0.015225	4.86207								IO	2010	18.8
	C30	2010	15.5	0.83421	1.36774								IO	2010	19.1
	C30	2010	57.2	25.3213	0.905594								IO	2010	19.2
	C30	2010	19.1	1.78814	1.72251								IO	2010	19.2
	C30	2010	23.5	2.64328	1.17021								IO	2010	19.7
	C30	2010	20.1	1.99241	1.66667								IO	2010	20.1
	C30	2010	6.5	0.0798525	2.01538								IO	2010	20.2
	C30	2010	46.5	16.9402	1.09032								IO	2010	20.6
	C30	2010	23.5	2.12346	1.30213								IO	2010	20.9
	C30	2010	7.2	0.128304	2.66667								IO	2010	21.2
	C30	2010	26.9	4.32337	1.81041								IO	2010	21.2
	C30	2010	12.5	0.39775	1.56								IO	2010	21.3
	C30	2010	3.4	0.01564	3.73529								IO	2010	22.1
	C30	2010	5.2	0.06279	3.92308								IO	2010	22.2
	C30	2010	4.2	0.0252	2.59524								IO	2010	22.2
	C30	2010	16.1	0.887513	1.95652								IO	2010	22.2
	C30	2010	19.5	1.32834	1.51795								IO	2010	22.5
	C30	2010	40.6	5.56321	0.706897								IO	2010	22.5
	C30	2010	3.9	0.015405	3.20513								IO	2010	22.9
	C30	2010	10.2	0.27183	2.12745								IO	2010	23.3
	C30	2010	19.5	1.15616	1.39487								IO	2010	24.1
	C30	2010	27.5	2.8743	1.28								IO	2010	24.2
	C30	2010	31.7	4.45464	1.30599								IO	2010	24.5
	C30	2010	8.5	0.1547	2.51765								IO	2010	25.2
	C30	2010	28.5	2.81651	1.12632								IO	2010	25.9
	C30	2010	3.1	0.008463	3.45161								IO	2010	26.5
	C30	2010	17.1	0.828495	1.69006								IO	2010	26.6
	C30	2010	37.2	5.44496	1.03495								IO	2010	26.6
	C30	2010	3.2	0.008064	2.71875								IO	2010	26.9
	C30	2010	9.1	0.07098	1.59341								IO	2010	27.6
	C30	2010	10.1	0.123624	2.93069								IO	2010	28.2
	Sa	2010	15.5	5.03751	2.1871								IO	2010	28.4
	Sa	2010	17.5	9.39204	2.63429								IO	2010	28.5
	Sa	2010	19.9	21.1709	4.09548								IO	2010	28.9
	Sa	2010	27.5	18.0059	1.58545								IO	2010	29.5
	Sa	2010	29.5	25.6865	1.7322								IO	2010	29.9
	Sa	2010	18.5	9.2169	2.62703								IO	2010	31.2
	Sa	2010	24.5	12.4607	1.50612								IO	2010	31.6
	Sa	2010	26.5	17.4193	1.69434								IO	2010	31.7
	Sa	2010	13.5	3.54005	2.68889								IO	2010	32.8
	Sa	2010	4.5	0.188066	5								IO	2010	33.4
	Sa	2010	11.5	2.30637	3.01739								IO	2010	33.6
	Sa	2010	11.7	1.79462	2.40171								IO	2010	33.7
	Sa	2010	20.5	6.85893	1.73171								IO	2010	33.8
	Sa	2010	14.5	3.1664	2.24138								IO	2010	33.9
	Sa	2010	27	9.74811	1.09259								IO	2010	34.9
	Sa	2010	26.5	15.2307	1.87925								IO	2010	35.3
	Sa	2010	13.6	1.96981	1.90441								IO	2010	35.4
	Sa	2010	7.4	0.273255	2.04054								IO	2010	35.5
	Sa	2010	4.5	0.049005	2.55556								IO	2010	35.8
	Sa	2010	52.4	40.8209	1.20992								IO	2010	35.8
	Sa	2010	58.5	57.8963	1.26667								IO	2010	36.2
	Sa	2010	40.1	19.7783	1.43392								IO	2010	36.5
	Sa	2010	30.8	9.37629	1.56494								IO	2010	36.5
	Sa	2010	11.5	0.81144	2.73913								IO	2010	36.8
	Sa	2010	21.5	4.57337	2.50698								IO	2010	36.9
	Sa	2010	39.5	13.7229	1.17975								IO	2010	37.1
	Sa	2010	46.7	25.7025	1.33833								IO	2010	37.1
	Sa	2010	30.9	7.46451	1.40777								IO	2010	37.1
	Sa	2010	27.5	4.5045	1.19273								IO	2010	37.2
	Sa	2010	27.5	7.78181	2.08727								IO	2010	37.5
	Sa	2010	39.9	19.468	1.70677								IO	2010	37.7
	Sa	2010	20.5	2.59837	1.71707								IO	2010	37.9
	Sa	2010	25.4	4.00558	1.38583								IO	2010	38.2
	Sa	2010	59.5	40.0688	1.22521								IO	2010	38.4
	Sa	2010	22.5	4.10513	2.04889								IO	2010	38.5
	Sa	2010	34.9	10.6663	1.48138								IO	2010	38.9
	Sa	2010	26.1	5.18959	1.7318								IO	2010	39.2
	Sa	2010	15.1	1.14639	2.17881								IO	2010	39.3
	Sa	2010	14.4	1.15013	2.6875								IO	2010	39.6
	Sa	2010	16.2	0.824175	1.61111								IO	2010	40.7
	Sa	2010	60.5	35.4091	0.986777								IO	2010	40.7
	Sa	2010	11.3	0.427253	1.87611								IO	2010	41.2
	Sa	2010	33.6	10.5746	1.74702								IO	2010	41.6
	Sa	2010	28.6	5.74917	1.64685								IO	2010	42.9
	Sa	2010	16.5	1.48434	2.67879								IO	2010	43.3
	Sa	2010	23.5	5.27787	2.70213								IO	2010	43.5
	Sa	2010	6.1	0.082289	2.60656								IO	2010	43.8
	Sa	2010	35.9	8.54761	1.23955								IO	2010	44.6
	Sa	2010	11.7	0.372645	1.80342								IO	2010	46.5
	Sa	2010	18.1	1.47099	1.74586								IO	2010	47.9
	Sa	2010	28.5	5.75344	1.73333								IO	2010	48.6
	Sa	2010	24.5	3.94364	2.09796								IO	2010	48.6
	Sa	2010	21.9	1.95731	1.34703								IO	2010	49.1
	Sa	2010	14.2	0.811104	2.01408								IO	2010	49.5
	Sa	2010	24.4	4.49741	2.31967								IO	2010	50.6
	Sa	2010	26.9	4.73144	1.79182								IO	2010	51.9
	Sa	2010	14.5	1.14187	2.76552								IO	2010	52.3
	Sa	2010	3.5	0.014175	3.54286								IO	2010	53.5
	Sa	2010	48.8	9.882	0.731557								IO	2010	53.7
	Sa	2010	16.3	1.07458	1.91411								IO	2010	58.3
	Sa	2010	8.5	0.112412	1.57647								IO	2010	58.5
	Sa	2010	21.2	2.22346	1.82075								IO	2010	62.6
	Sa	2010	13.1	0.600635	2.25954								IO	2010	63.2
	Sa	2010	29.2	5.02605	1.64726								IO	2010	75.5
	Sa	2010	32.9	4.92349	1.18541								IO	2010	76.1
	Sa	2010	30.2	4.54132	1.42053								IO	2010	88.1
	Sa	2010	42.1	13.0306	1.51069								DS	2008	8
	Sa	2010	36.1	6.59186	1.34072								DS	2008	8
	Sa	2010	49.9	18.7779	1.33267								DS	2008	8
	Sa	2010	21.6	1.66234	1.45833								DS	2008	8
	Sa	2010	58.2	17.8785	0.810997								DS	2008	10
	Sa	2010	22.8	5.32494	4.05263								DS	2008	10
	Sa	2010	22.9	4.95258	3.66376								DS	2008	10
	Sa	2010	11.6	0.38367	2.44828								DS	2008	10
	Sa	2010	24.1	3.65067	2.58921								DS	2008	11
	Sa	2010	42.2	8.71958	1.13033								DS	2008	11
	Sa	2010	56.9	24.071	1.22144								DS	2008	12
	Sa	2010	14.5	0.84448	2.86207								DS	2008	12
	Sa	2010	29.5	5.18684	1.90847								DS	2008	12
	Sa	2010	10.5	0.182333	1.74286								DS	2008	13
	Sa	2010	50.5	18.8769	1.51485								DS	2008	14
	Sa	2010	26.5	2.2737	1.22642								DS	2008	14
	Sa	2010	55.5	17.4881	1.01802								DS	2008	14
	Sa	2010	64.9	26.1433	0.979969								DS	2008	14
	Sa	2010	55.5	17.8399	1.12252								DS	2008	14
	Sa	2010	22.6	2.11028	1.9823								DS	2008	14
	Sa	2010	42.9	10.976	1.44755								DS	2008	14
	Sa	2010	31.5	4.19895	1.47619								DS	2008	14
	Sa	2010	23.9	1.5541	1.3431								DS	2008	14
	Sa	2010	45.2	10.1429	1.22124								DS	2008	15
	Sa	2010	39.5	8.27604	1.57215								DS	2008	15
	Sa	2010	39.5	7.80678	1.41013								DS	2008	15
	Sa	2010	30.6	2.78537	1.1634								DS	2008	15
	Sa	2010	40.2	6.80184	1.23134								DS	2008	16
	Sa	2010	58.8	21.1459	1.19898								DS	2008	16
	Sa	2010	31.5	6.20046	2.31111								DS	2008	17
	Sa	2010	57.6	17.0968	1.03299								DS	2008	17
	Sa	2010	30.9	3.07888	1.33333								DS	2008	17
	Sa	2010	20.5	0.857413	1.25366								DS	2008	17
	Sa	2010	31.2	3.80297	1.65705								DS	2008	18
	Sa	2010	21.5	0.910525	1.38605								DS	2008	18
	Sa	2010	10.5	0.16044	2.05714								DS	2008	19
	Sa	2010	36.9	4.24645	1.17886								DS	2008	19
	Sa	2010	21.9	0.907536	1.30137								DS	2008	19
	Sa	2010	47.4	8.81427	1.23418								DS	2008	20
	Sa	2010	21.5	0.806465	1.27442								DS	2008	20
	Sa	2010	28.2	1.45724	0.989362								DS	2008	20
	Sa	2010	44.5	6.22978	1.08764								DS	2008	20
	Sa	2010	21.5	0.929015	1.4186								DS	2008	20
	Sa	2010	20.5	0.843063	1.92195								DS	2008	21
	Sa	2010	9.9	0.083754	1.76768								DS	2008	21
	Sa	2010	17.5	0.689063	2.46857								DS	2008	21
	Sa	2010	27.9	1.12786	0.903226								DS	2008	22
	Sa	2010	27.2	0.84864	0.8125								DS	2008	22
	Sa	2010	48.9	7.40957	1.21268								DS	2008	22
	Sa	2010	4.9	0.00931	2.22449								DS	2008	22
	Sa	2010	19.1	0.324796	1.19372								DS	2008	23
	Sa	2010	10.5	0.09765	1.92381								DS	2008	23
	Sa	2010	37.1	3.15536	1.40431								DS	2008	23
	Sa	2010	26.5	1.54031	1.96604								DS	2008	23
	Ca	2010	46.8	56.6421	0.792735								DS	2008	23
	Ca	2010	13.5	4.08967	2.91852								DS	2008	23
	Ca	2010	7.9	1.28458	3.93671								DS	2008	23
	Ca	2010	13.7	7.08585	4.13869								DS	2008	24
	Ca	2010	36.7	50.4841	1.54223								DS	2008	24
	Ca	2010	24.2	13.9763	1.53306								DS	2008	24
	Ca	2010	18.6	9.0669	2.23656								DS	2008	24
	Ca	2010	55.5	98.9037	1.01081								DS	2008	24
	Ca	2010	40.5	43.7715	1.07407								DS	2008	25
	Ca	2010	17.5	6.09508	1.85714								DS	2008	25
	Ca	2010	36.5	32.0208	1.10137								DS	2008	25
	Ca	2010	23.5	17.7484	2.43404								DS	2008	25
	Ca	2010	85.2	267.738	0.768779								DS	2008	25
	Ca	2010	28.1	20.049	1.90391								DS	2008	25
	Ca	2010	10.1	1.62208	3.27723								DS	2008	25
	Ca	2010	45.8	54.9203	1.0786								DS	2008	26
	Ca	2010	43.5	76.9721	1.77471								DS	2008	26
	Ca	2010	45.5	64.4943	1.32088								DS	2008	26
	Ca	2010	36.6	56.2961	2.22951								DS	2008	27
	Ca	2010	7.1	0.658184	4.1831								DS	2008	27
	Ca	2010	4.1	0.0713583	2.21951								DS	2008	28
	Ca	2010	23.5	11.9515	1.85957								DS	2008	28
	Ca	2010	57.1	99.2632	1.10683								DS	2008	30
	Ca	2010	14.1	4.33829	3.37589								DS	2008	30
	Ca	2010	27.1	10.2592	1.3321								DS	2008	30
	Ca	2010	42.9	31.1194	0.86014								DS	2008	30
	Ca	2010	4.5	0.109812	3.75556								DS	2008	33
	Ca	2010	13.5	1.50472	1.46667								DS	2008	34
	Ca	2010	22.1	12.3824	2.47059								DS	2008	34
	Ca	2010	28.9	22.733	2.07958								DS	2008	35
	Ca	2010	56.7	76.4115	1.04409								DS	2008	35
	Ca	2010	38.8	40.729	1.55928								DS	2008	35
	Ca	2010	22.9	11.3621	2.29694								DS	2008	35
	Ca	2010	3.5	0.038914	3								DS	2008	38
	Ca	2010	26.2	13.5171	1.72519								DS	2008	39
	Ca	2010	34.9	19.938	1.10602								DS	2008	40
	Ca	2010	40.1	37.7573	1.3591								DS	2008	40
	Ca	2010	19.9	6.43851	1.95477								DS	2008	42
	Ca	2010	42.9	30.6378	0.888112								DS	2008	46
	Ca	2010	27.1	11.1929	1.34686								DS	2010	6.9
	Ca	2010	18.6	3.91725	1.49462								DS	2010	7.2
	Ca	2010	19.8	4.94767	1.55051								DS	2010	7.7
	Ca	2010	47.2	22.0556	0.877119								DS	2010	8.2
	Ca	2010	4.5	0.037125	2.2								DS	2010	8.9
	Ca	2010	40.1	16.3608	1.08229								DS	2010	9.2
	Ca	2010	6.1	0.137982	3.18033								DS	2010	9.7
	Ca	2010	9.5	0.491625	2.62105								DS	2010	10.2
	Ca	2010	28.9	7.49088	1.40484								DS	2010	11.1
	Ca	2010	24.9	8.43301	2.46988								DS	2010	11.1
	Ca	2010	46.6	29.1553	1.28326								DS	2010	11.2
	Ca	2010	60.9	65.3506	1.34975								DS	2010	11.3
	Ca	2010	34.9	15.4265	1.63897								DS	2010	11.4
	Ca	2010	31.2	8.56518	1.33013								DS	2010	11.5
	Ca	2010	5.2	0.043056	1.96154								DS	2010	11.8
	Ca	2010	32.3	10.4116	1.55418								DS	2010	12.6
	Ca	2010	62.3	40.4723	0.492777								DS	2010	12.6
	Ca	2010	13.7	0.949752	1.83942								DS	2010	12.6
	Ca	2010	19.1	2.47307	1.80105								DS	2010	12.7
	Ca	2010	23.5	3.22596	1.38298								DS	2010	12.8
	Ca	2010	61.2	44.3822	1.06373								DS	2010	13.3
	Ca	2010	19.9	2.2481	1.51256								DS	2010	13.4
	Ca	2010	14.9	1.14723	1.85235								DS	2010	14.1
	Ca	2010	22.5	3.15394	1.49333								DS	2010	14.2
	Ca	2010	17.2	1.23978	1.36047								DS	2010	14.6
	Ca	2010	54.2	28.2265	0.913284								DS	2010	14.7
	Ca	2010	26.9	5.86084	1.69145								DS	2010	14.9
	Ca	2010	25.9	4.90481	1.53668								DS	2010	14.9
	Ca	2010	8.5	0.225802	2.42353								DS	2010	15.3
	Ca	2010	24.6	4.11312	1.58943								DS	2010	15.4
	Ca	2010	47.9	25.4222	1.28601								DS	2010	15.7
	Ca	2010	26.4	6.09523	1.93939								DS	2010	15.9
	Ca	2010	12.5	0.495	1.64								DS	2010	16.1
	Ca	2010	48.9	27.3772	1.42127								DS	2010	16.1
	Ca	2010	34.5	9.62222	1.4087								DS	2010	16.8
	Ca	2010	9.5	0.25232	1.93684								DS	2010	17.1
	Ca	2010	34.2	8.71467	1.38889								DS	2010	17.3
	Ca	2010	28.1	6.4113	1.80783								DS	2010	17.4
	Ca	2010	22.5	3.1185	1.84444								DS	2010	18.1
	Ca	2010	23.6	4.07985	2.4661								DS	2010	18.2
	Ca	2010	16.6	1.21711	1.93373								DS	2010	18.5
	Ca	2010	22.5	3.05843	1.81778								DS	2010	18.7
	Ca	2010	25.5	3.3813	1.38431								DS	2010	18.8
	Ca	2010	36.1	8.57808	1.39889								DS	2010	18.9
	Ca	2010	17.5	1.1921	1.76								DS	2010	19.5
	Ca	2010	24.6	3.15261	1.54065								DS	2010	19.5
	Ca	2010	36.2	4.89243	0.803867								DS	2010	19.7
	Ca	2010	31.7	4.02035	0.936909								DS	2010	20.6
	Ca	2010	30.2	5.60905	1.60596								DS	2010	21.8
	Ca	2010	35.5	7.72302	1.33803								DS	2010	22.2
	Ca	2010	49.6	12.2849	0.824597								DS	2010	22.4
	Ca	2010	13.6	0.51408	1.69853								DS	2010	22.6
	Ca	2010	12.6	0.346752	1.49206								DS	2010	22.7
	Ca	2010	66.9	43.6221	1.26457								DS	2010	22.9
	Ca	2010	9.5	0.140932	1.38947								DS	2010	22.9
	Ca	2010	47.6	16.0114	1.27101								DS	2010	22.9
	Ca	2010	20.9	1.54127	1.49282								DS	2010	23.1
	Ca	2010	12.5	0.425938	2.04								DS	2010	23.6
	Ca	2010	47.4	12.374	1.05274								DS	2010	23.7
	Ca	2010	26.1	2.40694	1.23372								DS	2010	23.7
	Ca	2010	13.8	0.358179	1.45652								DS	2010	23.8
	Ca	2010	77.8	34.3448	0.760925								DS	2010	23.9
	Ca	2010	36.9	5.90326	1.17886								DS	2010	24.1
	Ca	2010	3.9	0.014352	3.5641								DS	2010	24.5
	Ca	2010	42.6	7.45926	1.06103								DS	2010	24.6
	Ca	2010	14.9	0.535804	2.20805								DS	2010	25.4
	Ca	2010	16.5	1.12992	2.69697								DS	2010	25.4
	Ca	2010	31.2	3.35946	1.23397								DS	2010	26.8
	Ca	2010	9.9	0.232551	2.9596								DS	2010	26.9
	Ca	2010	29.1	3.26095	1.54296								DS	2010	26.9
	Ca	2010	14.1	0.424762	2.0922								DS	2010	27.2
	Ca	2010	46.9	10.4854	1.24733								DS	2010	28.5
	Ca	2010	24.8	1.73873	1.52419								DS	2010	28.6
	Ca	2010	8.2	0.06396	1.65854								DS	2010	28.6
	Ca	2010	15.9	0.921564	3.33962								DS	2010	28.7
	Ca	2010	35.5	3.69644	1.28169								DS	2010	29.5
	Ca	2010	18.9	0.663863	1.6455								DS	2010	29.8
	Ca	2010	25.1	1.14054	1.25896								DS	2010	30.2
	Ca	2010	37.2	2.81232	0.948925								DS	2010	30.9
	Ca	2010	13.5	0.27135	2.23704								DS	2010	31.3
	Ca	2010	12.5	0.18825	2.168								DS	2010	31.6
	Pu	2010	1	0.00794813	6.9								DS	2010	32.2
	Pu	2010	1.5	0.00721219	3.66667								DS	2010	32.4
	Pu	2010	1.5	0.0115395	6.33333								DS	2010	33.1
	Pu	2010	2.5	0.0427433	4.36								DS	2010	33.1
	Pu	2010	2	0.018212	3.15								DS	2010	33.6
	Pu	2010	2	0.01884	3.6								DS	2010	34.7
	Pu	2010	2	0.0125368	3								DS	2010	34.7
	Pu	2010	2	0.0176113	3.7								DS	2010	34.9
	Pu	2010	3.1	0.0317925	2.29032								DS	2010	35.1
	Pu	2010	4.5	0.140373	2.71111								DS	2010	35.2
	Pu	2010	2.3	0.0174176	2.69565								DS	2010	35.4
	Pu	2010	2.9	0.0263242	1.96552								DS	2010	36.1
	Pu	2010	2.9	0.0394863	2.65517								DS	2010	36.5
	Pu	2010	1.2	0.00246961	5.16667								DS	2010	37.1
	Pu	2010	5.9	0.256375	2.40678								DS	2010	37.2
	Pu	2010	2.5	0.0298055	3.4								DS	2010	37.3
	Pu	2010	2.5	0.0298055	3.16								DS	2010	37.9
	Pu	2010	9.5	0.848349	2.05263								DS	2010	38.2
	Pu	2010	2	0.00889503	3								DS	2010	38.3
	Pu	2010	4.3	0.0761695	2.93023								DS	2010	38.6
	Pu	2010	1.4	0.00474768	6.21429								DS	2010	39.2
	Pu	2010	10.5	1.40523	2.38095								DS	2010	39.6
	Pu	2010	5.9	0.186498	1.9661								DS	2010	39.8
	Pu	2010	18.5	3.37342	1.08649								DS	2010	40.3
	Pu	2010	3.9	0.10048	3.76923								DS	2010	40.7
	Pu	2010	1.6	0.00291863	3.1875								DS	2010	41.8
	Pu	2010	4.2	0.107988	3.30952								C30	2010	7.5
	Pu	2010	4.2	0.0537389	2.40476								C30	2010	8.7
	Pu	2010	2.2	0.0112991	4.04545								C30	2010	8.9
	Pu	2010	1.7	0.00944237	3.88235								C30	2010	9.8
	Pu	2010	5.8	0.188517	2.13793								C30	2010	10.7
	Pu	2010	6.9	0.263242	2.04348								C30	2010	10.9
	Pu	2010	3.2	0.0372875	2.5								C30	2010	12.5
	Pu	2010	5.9	0.128387	1.57627								C30	2010	12.7
	Pu	2010	7.9	0.347669	1.8481								C30	2010	12.9
	Pu	2010	8.5	0.50081	1.95294								C30	2010	13.1
	Pu	2010	5.6	0.129029	1.76786								C30	2010	14.1
	Pu	2010	5.9	0.092394	1.94915								C30	2010	14.4
	Pu	2010	2.5	0.00885	3.44								C30	2010	14.5
	Pu	2010	4.5	0.0486675	3.37778								C30	2010	14.9
	Pu	2010	4.3	0.02795	1.90698								C30	2010	15.1
	Pu	2010	6.5	0.117975	2.13846								C30	2010	15.2
	Pu	2010	4.7	0.055272	2.48936								C30	2010	15.2
	Pu	2010	6.5	0.114043	2.07692								C30	2010	15.2
	Pu	2010	3.6	0.025632	3.86111								C30	2010	15.4
	Pu	2010	4.3	0.04085	2.53488								C30	2010	15.6
	Pu	2010	3.9	0.0195585	2.07692								C30	2010	16.1
	Pu	2010	10.6	0.526608	2.17925								C30	2010	16.4
	Pu	2010	6.2	0.093775	2.43548								C30	2010	16.7
	Pu	2010	13.5	0.722925	1.64444								C30	2010	17.1
	Pu	2010	2.2	0.008008	4.59091								C30	2010	17.5
	Pu	2010	10.1	0.273962	1.69307								C30	2010	17.6
	Pu	2010	15.9	0.603405	0.949686								C30	2010	17.8
	Pu	2010	3.2	0.010736	2.3125								C30	2010	17.9
	Pu	2010	6.2	0.052731	1.79032								C30	2010	17.9
	Pu	2010	8.7	0.222024	2.43678								C30	2010	18.1
	Pu	2010	2.5	0.0065	3.24								C30	2010	18.2
	Pu	2010	3.5	0.0102025	2.6								C30	2010	18.6
	Pu	2010	3.2	0.01376	4.3125								C30	2010	19.2
	Pu	2010	3.9	0.019188	2.76923								C30	2010	19.5
	Pu	2010	4.9	0.0312375	2.42857								C30	2010	20.4
	Pu	2010	5.9	0.027081	1.20339								C30	2010	20.4
	Pu	2010	3.1	0.010602	2.93548								C30	2010	20.6
	Pu	2010	4.2	0.014364	1.88095								C30	2010	20.9
	Pu	2010	4.1	0.0142065	2.4878								C30	2010	21.2
	Pu	2010	1.2	0.000972	6.33333								C30	2010	21.4
	Pu	2010	5.2	0.025584	1.96154								C30	2010	21.5
	Pu	2010	1.8	0.001548	3.66667								C30	2010	21.6
	Pu	2010	6.1	0.0416325	2.04918								C30	2010	21.7
	Pu	2010	5.2	0.019734	1.84615								C30	2010	22.6
	Pu	2010	1.5	0.0010125	5								C30	2010	22.6
	Pu	2010	1.5	0.0006075	3.6								C30	2010	23.1
	Pu	2010	1.5	0.000495	3.46667								C30	2010	23.1
	Pu	2010	2.7	0.0038475	3.8								C30	2010	23.1
	Pu	2010	2.2	0.00242	3.18519								C30	2010	23.1
	Pu	2010	2.2	0.003564	3.22727								C30	2010	23.5
	Pu	2010	2.9	0.0039875	4.68182								C30	2010	23.6
	Pu	2010	7.1	0.06603	2.44828								C30	2010	23.6
	Pu	2010	8.2	0.080483	2.42254								C30	2010	23.7
	Pu	2010	1.9	0.0016815	2.0122								C30	2010	26.1
	Pu	2010	5.1	0.018156	5.73684								C30	2010	26.5
	Pu	2010	3.5	0.0069125	2.47059								C30	2010	26.5
	Pu	2010	2.9	0.003306	2.88571								C30	2010	26.9
	Pu	2010	1.5	0.00045	2.58621								C30	2010	27
	Pu	2010	1.5	0.000585	3.46667								C30	2010	27.2
	Pu	2010	3.1	0.003534	3.4								C30	2010	27.2
	Pu	2010	1.6	0.000496	3.06452								C30	2010	27.5
	Pu	2010	1.6	0.000496	5.25								C30	2010	27.5
	Pu	2010	2.5	0.002325	3.9375								C30	2010	28.6
	Pu	2010	2.5	0.0014625	2.96								C30	2010	28.7
	Pu	2010	2.5	0.0016125	3.12								C30	2010	28.9
	Pu	2010	1.7	0.000731	3.12								C30	2010	29.1
	Pu	2010	4.3	0.0054825	5								C30	2010	29.1
	Pu	2010	4.5	0.0084375	1.34884								C30	2010	29.6
	Pu	2010	3.7	0.004366	2.04444								C30	2010	29.6
	Pu	2010	3.7	0.004736	2								C30	2010	30.5
	Pu	2010	2.8	0.002478	2.72973								C30	2010	30.6
	Pu	2010	2.9	0.002871	3.03571								C30	2010	31.1
	Pu	2010	2.9	0.001653	3.37931								C30	2010	31.2
	Pu	2010	2.1	0.001302	2.24138								C30	2010	31.5
	Pu	2010	3.3	0.0030195	3.09524								C30	2010	31.5
	Pu	2010	3.3	0.004257	2.15152								C30	2010	31.5
	Pu	2010	3.5	0.00357	3.36364								C30	2010	31.5
	Pu	2010	2.5	0.0019	2.6								C30	2010	32.1
	Pu	2010	3.9	0.005031	4.56								C30	2010	32.1
	Pu	2010	5.2	0.01196	2.61538								C30	2010	32.6
	Pu	2010	2.8	0.001148	2.32692								C30	2010	32.9
	Pu	2010	4.2	0.003969	2.53571								C30	2010	33.1
	Pu	2010	3.8	0.001976	2.02381								C30	2010	33.5
	Pu	2010	3.9	0.002145	2.5								C30	2010	33.9
	Pu	2010	2.3	0.0005175	1.84615								C30	2010	33.9
	Pu	2010	6.5	0.005265	2.69565								C30	2010	34.2
					1.36923								C30	2010	34.2
													C30	2010	34.6
													C30	2010	34.9
													C30	2010	35.1
													C30	2010	35.2
													C30	2010	35.7
													C30	2010	36.1
													C30	2010	36.4
													C30	2010	36.5
													C30	2010	36.7
													C30	2010	36.8
													C30	2010	37.5
													C30	2010	38.5
													C30	2010	38.6
													C30	2010	38.9
													C30	2010	39.5
													C30	2010	39.5
													C30	2010	39.6
													C30	2010	40.5
													C30	2010	40.6
													C30	2010	41.2
													C30	2010	41.4
													C30	2010	42.5
													C30	2010	44.5
													C30	2010	44.9
													C30	2010	45.5
													C30	2010	48.4
													C30	2010	48.7
													C30	2010	49.1
													C30	2010	49.2
													C30	2010	50.5
													C30	2010	50.7
													C30	2010	51.8
													C30	2010	52.7
													C30	2010	55.2
													C30	2010	58.7
													C30	2016	37.5
													C30	2016	52.5
													C30	2016	42.1
													C30	2016	28.5
													C30	2016	49.3
													C30	2016	7.5
													C30	2016	17.2
													C30	2016	19.3
													C30	2016	20.5
													C30	2016	46
													C30	2016	21.5
													C30	2016	27.4
													C30	2016	11.6
													C30	2016	26.5
													C30	2016	33.9
													C30	2016	11.5
													C30	2016	11.5
													C30	2016	39.3
													C30	2016	17.2
													C30	2016	46.5
													C30	2016	30
													C30	2016	16.5
													C30	2016	24
													C30	2016	45.4
													C30	2016	26.5
													C30	2016	12.5
													C30	2016	31.9
													C30	2016	12.7
													C30	2016	25.7
													C30	2016	16.6
													C30	2016	16
													C30	2016	14.5
													C30	2016	7
													C30	2016	10.6
													C30	2016	23.7
													C30	2016	50.6
													C30	2016	22.6
													C30	2016	31.3
													C30	2016	10.5
													C30	2016	6
													C30	2016	6.8
													C30	2016	18.2
													C30	2016	26.7
													C30	2016	43.7
													C30	2016	55.2
													C30	2016	48.8
													C30	2016	12.9
													C30	2016	39.7
													C30	2016	31.9
													C30	2016	46.5
													C30	2016	22.2
													C30	2016	16.9
													C30	2016	21
													C30	2016	36.1
													C30	2016	16.3
													C30	2016	47
													C30	2016	34.6
													C30	2016	21.4
													C30	2016	18.6
													C30	2016	8.8
													C30	2016	35.2
													C30	2016	17.5
													C30	2016	18.2
													C30	2016	9.5
													C30	2016	15.6
													C30	2016	25.5
													C30	2016	10.5
													C30	2016	8.6
													C30	2016	9
													C30	2016	9.1
													C30	2016	14.2
													C30	2016	7.9
													C30	2016	7.2
													C30	2016	11.7
													C30	2016	19
													C30	2016	9.7
													C30	2016	17.7
													C30	2016	17.2
													C30	2016	25.9
													C30	2016	16.1
													C30	2016	23.2
													C30	2016	34.1
													C30	2016	22.2
													C30	2016	10.5
													C30	2016	13.5
													C30	2016	34
													C30	2016	18.5
													C30	2016	10.6
													C30	2016	15.3
													C30	2016	19.5
													C30	2016	24.2
													C30	2016	11
													C30	2016	11.2
													C30	2016	10.9
													C30	2016	19.5
													C30	2016	14.5
													C30	2016	13.5
													C30	2016	11.2
													C30	2016	10.2
													C30	2016	9.8
													C30	2016	15.9
													C30	2016	22.3
													C30	2016	17.2
													C30	2016	8.4
													C30	2016	24.2
													C30	2016	10.3
													C30	2016	27.5
													C30	2016	9.6
													C30	2016	17.2
													C30	2016	6.5
													C30	2016	21.1
													C30	2016	8
													C30	2016	10.2
													C30	2016	6.7
													C30	2016	13.8
													C30	2016	12
													C30	2016	19.9
													C30	2016	28.9
													C30	2016	16.5
													C30	2016	18.2
													Pu	2010	5.1
													Pu	2010	5.1
													Pu	2010	5.2
													Pu	2010	5.2
													Pu	2010	5.4
													Pu	2010	5.5
													Pu	2010	5.7
													Pu	2010	5.8
													Pu	2010	6
													Pu	2010	6
													Pu	2010	6.2
													Pu	2010	6.2
													Pu	2010	6.2
													Pu	2010	6.3
													Pu	2010	6.3
													Pu	2010	6.5
													Pu	2010	6.5
													Pu	2010	6.6
													Pu	2010	6.6
													Pu	2010	6.9
													Pu	2010	7.1
													Pu	2010	7.1
													Pu	2010	7.1
													Pu	2010	7.1
													Pu	2010	7.1
													Pu	2010	7.1
													Pu	2010	7.2
													Pu	2010	7.2
													Pu	2010	7.4
													Pu	2010	7.4
													Pu	2010	7.4
													Pu	2010	7.4
													Pu	2010	7.5
													Pu	2010	7.5
													Pu	2010	7.6
													Pu	2010	7.7
													Pu	2010	7.8
													Pu	2010	7.8
													Pu	2010	7.9
													Pu	2010	7.9
													Pu	2010	8
													Pu	2010	8.1
													Pu	2010	8.1
													Pu	2010	8.2
													Pu	2010	8.4
													Pu	2010	8.5
													Pu	2010	8.5
													Pu	2010	8.5
													Pu	2010	8.5
													Pu	2010	8.6
													Pu	2010	8.6
													Pu	2010	8.7
													Pu	2010	8.9
													Pu	2010	8.9
													Pu	2010	9.1
													Pu	2010	9.1
													Pu	2010	9.1
													Pu	2010	9.2
													Pu	2010	9.3
													Pu	2010	9.5
													Pu	2010	9.5
													Pu	2010	9.5
													Pu	2010	9.6
													Pu	2010	9.8
													Pu	2010	9.9
													Pu	2010	10.1
													Pu	2010	10.1
													Pu	2010	10.1
													Pu	2010	10.1
													Pu	2010	10.2
													Pu	2010	10.2
													Pu	2010	10.2
													Pu	2010	10.3
													Pu	2010	10.8
													Pu	2010	10.9
													Pu	2010	10.9
													Pu	2010	10.9
													Pu	2010	11.1
													Pu	2010	11.1
													Pu	2010	11.4
													Pu	2010	11.5
													Pu	2010	11.6
													Pu	2010	11.7
													Pu	2010	11.9
													Pu	2010	12.1
													Pu	2010	12.2
													Pu	2010	12.4
													Pu	2010	12.5
													Pu	2010	12.6
													Pu	2010	12.6
													Pu	2010	13.5
													Pu	2010	13.8
													Pu	2010	13.9
													Pu	2010	13.9
													Pu	2010	13.9
													Pu	2010	14.1
													Pu	2010	14.2
													Pu	2010	14.6
													Pu	2010	14.7
													Pu	2010	15.1
													Pu	2010	15.1
													Pu	2010	15.2
													Pu	2010	16.5
													Pu	2010	16.6
													Pu	2010	17.1
													Pu	2010	17.2
													Pu	2010	19.5
													Pu	2010	20.1
													Pu	2010	21.2
													Pu	2010	22.2
													Pu	2010	23.1
													Pu	2010	25
													Pu	2016	7.1
													Pu	2016	6.5
													Pu	2016	6.9
													Pu	2016	10.9
													Pu	2016	10.9
													Pu	2016	12.2
													Pu	2016	8.4
													Pu	2016	6.2
													Pu	2016	5
													Pu	2016	7.6
													Pu	2016	12.5
													Pu	2016	6.5
													Pu	2016	7.9
													Pu	2016	12.5
													Pu	2016	10.2
													Pu	2016	5.5
													Pu	2016	5.2
													Pu	2016	8.5
													Pu	2016	7.4
													Pu	2016	6.9
													Pu	2016	8.2
													Pu	2016	8.2
													Pu	2016	6.5
													Pu	2016	8.6
													Pu	2016	37.2
													Pu	2016	8
													Pu	2016	7.6
													Pu	2016	5.2
													Pu	2016	13.2
													Pu	2016	21.5
													Pu	2016	6.3
													Pu	2016	6.1
													Pu	2016	7.5
													Pu	2016	6
													Pu	2016	6.8
													Pu	2016	5.2
													Pu	2016	5
													Pu	2016	8.9
													Pu	2016	6.2
													Pu	2016	13.9
													Pu	2016	12.8
													Pu	2016	8.8
													Pu	2016	8.5
													Pu	2016	9
													Pu	2016	8.2
													Pu	2016	7.9
													Pu	2016	6.5
													Pu	2016	6.3
													Pu	2016	8.2
													Pu	2016	8.6
													Pu	2016	12.2
													Pu	2016	15.6
													Pu	2016	8.2
													Pu	2016	9
													Pu	2016	7.6
													Pu	2016	10.5
													Pu	2016	8.5
													Pu	2016	8.8
													Pu	2016	8.1
													Pu	2016	6.2
													Pu	2016	6.5
													Pu	2016	8.2
													Pu	2016	15.6
													Pu	2016	14.6
													Pu	2016	10.6
													Pu	2016	11.6
													Pu	2016	10.8
													Pu	2016	9.8
													Pu	2016	15.5
													Pu	2016	8.2
													Pu	2016	10.2
													Pu	2016	10
													Pu	2016	8.2
													Pu	2016	7
													Pu	2016	8.7
													Pu	2016	8.6
													Pu	2016	9.2
													Pu	2016	10.6
													Pu	2016	7.2
													Pu	2016	11.2
													Pu	2016	14.6
													Pu	2016	10
													Pu	2016	9.9
													Pu	2016	8.6
													Pu	2016	9.6
													Pu	2016	14.5
													Pu	2016	9.4
													Pu	2016	14.5
													Pu	2016	7.5
													Pu	2016	8.6
													Pu	2016	16.5
													Pu	2016	13.5
													Pu	2016	7.5
													Pu	2016	22.8
													Pu	2016	7.3
													Pu	2016	10.4
													Pu	2016	7.2
													Pu	2016	7.3
													Pu	2016	6.8
													Pu	2016	8.5
													Pu	2016	12.7
													PAM	2008	15
													PAM	2008	23
													PAM	2008	20
													PAM	2008	15
													PAM	2008	15
													PAM	2008	16
													PAM	2008	18
													PAM	2008	7
													PAM	2008	18
													PAM	2008	12
													PAM	2008	5
													PAM	2008	22
													PAM	2008	25
													PAM	2008	14
													PAM	2008	32
													PAM	2008	8
													PAM	2008	31
													PAM	2008	25
													PAM	2008	18
													PAM	2008	21
													PAM	2008	5
													PAM	2008	26
													PAM	2008	12
													PAM	2008	12
													PAM	2008	25
													PAM	2008	25
													PAM	2008	14
													PAM	2008	9
													PAM	2008	29
													PAM	2008	18
													PAM	2008	15
													PAM	2008	17
													PAM	2008	23
													PAM	2008	7
													PAM	2008	30
													PAM	2008	30
													PAM	2008	56
													PAM	2008	22
													PAM	2008	22
													PAM	2008	25
													PAM	2008	26
													PAM	2008	23
													PAM	2008	25
													PAM	2008	12
													PAM	2008	17
													PAM	2008	28
													PAM	2008	8
													PAM	2008	18
													PAM	2008	27
													PAM	2008	18
													PAM	2008	8
													PAM	2008	5
													PAM	2008	10
													PAM	2008	25
													PAM	2008	32
													PAM	2008	11
													PAM	2008	25
													PAM	2008	18
													PAM	2008	22
													PAM	2008	19
													PAM	2008	32
													PAM	2008	16
													PAM	2008	16
													PAM	2008	62
													PAM	2008	10
													PAM	2008	19
													PAM	2008	43
													PAM	2008	8
													PAM	2008	21
													PAM	2008	6
													PAM	2008	28
													PAM	2008	8
													PAM	2008	8
													PAM	2008	5
													PAM	2008	7
													PAM	2008	15
													PAM	2008	54
													PAM	2008	8
													PAM	2008	65
													PAM	2008	40
													PAM	2008	6
													PAM	2008	37
													PAM	2008	20
													PAM	2008	35
													PAM	2008	20
													PAM	2008	17
													PAM	2008	32
													PAM	2008	28
													PAM	2008	16
													PAM	2008	17
													PAM	2008	34
													PAM	2008	20
													PAM	2008	18
													PAM	2008	8
													PAM	2008	43
													PAM	2010	5.2
													PAM	2010	5.7
													PAM	2010	5.8
													PAM	2010	6.8
													PAM	2010	7
													PAM	2010	7.9
													PAM	2010	8.2
													PAM	2010	9.2
													PAM	2010	9.5
													PAM	2010	9.5
													PAM	2010	9.6
													PAM	2010	10
													PAM	2010	10.1
													PAM	2010	10.9
													PAM	2010	11.6
													PAM	2010	11.8
													PAM	2010	11.9
													PAM	2010	12
													PAM	2010	12.1
													PAM	2010	12.5
													PAM	2010	12.5
													PAM	2010	13.5
													PAM	2010	13.5
													PAM	2010	13.5
													PAM	2010	13.5
													PAM	2010	13.6
													PAM	2010	13.8
													PAM	2010	14
													PAM	2010	14.1
													PAM	2010	14.5
													PAM	2010	14.5
													PAM	2010	14.7
													PAM	2010	15
													PAM	2010	15.1
													PAM	2010	15.4
													PAM	2010	15.5
													PAM	2010	15.5
													PAM	2010	15.9
													PAM	2010	16.4
													PAM	2010	16.9
													PAM	2010	17.1
													PAM	2010	17.1
													PAM	2010	17.2
													PAM	2010	17.2
													PAM	2010	17.4
													PAM	2010	17.5
													PAM	2010	17.5
													PAM	2010	17.5
													PAM	2010	17.5
													PAM	2010	18.2
													PAM	2010	18.6
													PAM	2010	18.7
													PAM	2010	18.7
													PAM	2010	18.7
													PAM	2010	18.8
													PAM	2010	18.8
													PAM	2010	19.1
													PAM	2010	19.2
													PAM	2010	19.2
													PAM	2010	19.5
													PAM	2010	19.5
													PAM	2010	20.1
													PAM	2010	20.1
													PAM	2010	20.1
													PAM	2010	20.2
													PAM	2010	20.2
													PAM	2010	20.3
													PAM	2010	20.4
													PAM	2010	20.5
													PAM	2010	20.5
													PAM	2010	21.1
													PAM	2010	21.5
													PAM	2010	21.5
													PAM	2010	21.6
													PAM	2010	21.6
													PAM	2010	22.5
													PAM	2010	22.6
													PAM	2010	22.7
													PAM	2010	22.9
													PAM	2010	23.1
													PAM	2010	23.2
													PAM	2010	23.5
													PAM	2010	23.9
													PAM	2010	24.7
													PAM	2010	25.1
													PAM	2010	25.2
													PAM	2010	25.5
													PAM	2010	25.9
													PAM	2010	27.1
													PAM	2010	27.5
													PAM	2010	28.2
													PAM	2010	28.4
													PAM	2010	29.5
													PAM	2010	29.6
													PAM	2010	29.8
													PAM	2010	30.4
													PAM	2010	30.5
													PAM	2010	30.9
													PAM	2010	31.1
													PAM	2010	31.5
													PAM	2010	31.5
													PAM	2010	31.6
													PAM	2010	32
													PAM	2010	32.5
													PAM	2010	33.1
													PAM	2010	33.4
													PAM	2010	34.1
													PAM	2010	36.5
													PAM	2010	37.2
													PAM	2010	37.6
													PAM	2010	38.1
													PAM	2010	38.2
													PAM	2010	38.4
													PAM	2010	38.4
													PAM	2010	39.5
													PAM	2010	40.2
													PAM	2010	41.7
													Ca	2010	9.1
													Ca	2010	9.9
													Ca	2010	10.2
													Ca	2010	10.5
													Ca	2010	13.2
													Ca	2010	13.6
													Ca	2010	13.9
													Ca	2010	16.9
													Ca	2010	18.4
													Ca	2010	18.8
													Ca	2010	19.4
													Ca	2010	19.8
													Ca	2010	20.1
													Ca	2010	20.5
													Ca	2010	20.6
													Ca	2010	23.1
													Ca	2010	23.4
													Ca	2010	24.9
													Ca	2010	25.2
													Ca	2010	25.5
													Ca	2010	27.1
													Ca	2010	27.6
													Ca	2010	27.8
													Ca	2010	29.1
													Ca	2010	29.3
													Ca	2010	29.5
													Ca	2010	29.7
													Ca	2010	29.7
													Ca	2010	30.1
													Ca	2010	30.2
													Ca	2010	30.7
													Ca	2010	30.7
													Ca	2010	30.8
													Ca	2010	31.1
													Ca	2010	31.1
													Ca	2010	31.2
													Ca	2010	31.6
													Ca	2010	32.1
													Ca	2010	32.2
													Ca	2010	32.5
													Ca	2010	32.5
													Ca	2010	32.9
													Ca	2010	33.1
													Ca	2010	33.6
													Ca	2010	34.4
													Ca	2010	35.3
													Ca	2010	35.3
													Ca	2010	36.1
													Ca	2010	36.5
													Ca	2010	36.9
													Ca	2010	37.1
													Ca	2010	37.1
													Ca	2010	37.8
													Ca	2010	37.9
													Ca	2010	38.1
													Ca	2010	38.5
													Ca	2010	38.6
													Ca	2010	38.9
													Ca	2010	39.1
													Ca	2010	39.4
													Ca	2010	39.8
													Ca	2010	40.2
													Ca	2010	40.6
													Ca	2010	40.9
													Ca	2010	40.9
													Ca	2010	41.4
													Ca	2010	41.5
													Ca	2010	41.5
													Ca	2010	41.6
													Ca	2010	43.4
													Ca	2010	43.5
													Ca	2010	43.5
													Ca	2010	43.7
													Ca	2010	44.5
													Ca	2010	44.9
													Ca	2010	45.2
													Ca	2010	45.2
													Ca	2010	45.5
													Ca	2010	45.5
													Ca	2010	47.5
													Ca	2010	47.5
													Ca	2010	47.6
													Ca	2010	48.5
													Ca	2010	48.6
													Ca	2010	49.4
													Ca	2010	49.5
													Ca	2010	49.9
													Ca	2010	50.2
													Ca	2010	50.5
													Ca	2010	50.8
													Ca	2010	51.2
													Ca	2010	52.6
													Ca	2010	53.1
													Ca	2010	53.5
													Ca	2010	54.5
													Ca	2010	54.6
													Ca	2010	56.1
													Ca	2010	56.6
													Ca	2010	56.7
													Ca	2010	57.2
													Ca	2010	57.2
													Ca	2010	58.2
													Ca	2010	58.5
													Ca	2010	59.2
													Ca	2010	59.2
													Ca	2010	59.8
													Ca	2010	60.1
													Ca	2010	60.1
													Ca	2010	60.5
													Ca	2010	60.5
													Ca	2010	61.5
													Ca	2010	61.6
													Ca	2010	63.2
													Ca	2010	65.1
													Ca	2010	65.5
													Ca	2010	69.5
													Ca	2010	77.2
													Ca	2010	81.6
													Ca	2010	82.2
													Ca	2010	84.6
													Ca	2016	76.9
													Ca	2016	26.6
													Ca	2016	18.3
													Ca	2016	42.6
													Ca	2016	80.1
													Ca	2016	17.5
													Ca	2016	47.5
													Ca	2016	61.5
													Ca	2016	36.5
													Ca	2016	26.8
													Ca	2016	32
													Ca	2016	33
													Ca	2016	56.3
													Ca	2016	26.5
													Ca	2016	64.1
													Ca	2016	65.2
													Ca	2016	64.1
													Ca	2016	62.5
													Ca	2016	17.3
													Ca	2016	58.5
													Ca	2016	47
													Ca	2016	19
													Ca	2016	46.9
													Ca	2016	49.2
													Ca	2016	35.5
													Ca	2016	32.8
													Ca	2016	40.5
													Ca	2016	63.6
													Ca	2016	57.5
													Ca	2016	29.9
													Ca	2016	63.5
													Ca	2016	40.5
													Ca	2016	61.4
													Ca	2016	38.6
													Ca	2016	55.2
													Ca	2016	39.5
													Ca	2016	52.2
													Ca	2016	40.1
													Ca	2016	41.5
													Ca	2016	44.1
													Ca	2016	31.9
													Ca	2016	80.5
													Ca	2016	42.5
													Ca	2016	49.6
													Ca	2016	37
													Ca	2016	47.2
													Ca	2016	22.9
													Ca	2016	71
													Ca	2016	47.5
													Ca	2016	48
													Ca	2016	30.5
													Ca	2016	41.6
													Ca	2016	52.5
													Ca	2016	60.6
													Ca	2016	52.7
													Ca	2016	68.7
													Ca	2016	23.2
													Ca	2016	54.6
													Ca	2016	45.2
													Ca	2016	70.8
													Ca	2016	44.5
													Ca	2016	40
													Ca	2016	60.2
													Ca	2016	47.5
													Ca	2016	37.5
													Ca	2016	26.7
													Ca	2016	36
													Ca	2016	22.5
													Ca	2016	34.6
													Ca	2016	41.3
													Ca	2016	46.8
													Ca	2016	23.2
													Ca	2016	24.3
													Ca	2016	45.5
													Ca	2016	25.9
													Ca	2016	30.2
													Ca	2016	20
													Ca	2016	17.5
													Ca	2016	31.3
													Ca	2016	57.2
													Ca	2016	53.9
													Ca	2016	56.9
													Ca	2016	17
													Ca	2016	77.9
													Ca	2016	58.5
													Ca	2016	62.2
													Ca	2016	31
													Ca	2016	46.6
													Ca	2016	57.2
													Ca	2016	60
													Ca	2016	40.4
													Ca	2016	6.5
													Ca	2016	53.5
													Ca	2016	32.9
													Ca	2016	21.6
													Ca	2016	49.2
													Ca	2016	24.9
													Ca	2016	29.4
													Ca	2016	29.4
													Ca	2016	8
													Ca	2016	13.1
													Ca	2016	45.9
													Ca	2016	58.6
													Ca	2016	60.5
													Ca	2016	35.8
													Ca	2016	29.5
													Ca	2016	16.2
													Ca	2016	6.2
													Ca	2016	14.1
													Ca	2016	46.2
													Ca	2016	67.5
													Ca	2016	29.5
													Ca	2016	54.5
													Ca	2016	25.2
													Ca	2016	52.5
													Ca	2016	56.2
													Ca	2016	34.5
													Ca	2016	48.3
													Ca	2016	53.6
													Ca	2016	60.9

## Sheet: Plexaura kükenthali
	Sampling sites	Diameter (cm)	95% CI	Number of terminal branches/colony	95% CI	Cover index (dm3)	95% CI	Height/diameter ratio	95% CI				Sampling sites/years	Height (cm)			95% CI
														2008	2010	2016	2008	2010	2016
	PAM	10.2	8.8-11.7	10.5238	5.6-17.1	1.9	1.2-2.7	3.3	2.9-3.7				PAM	20.3	21.8		18.6-22.1	20.4-23.3
	Pu	5.1	4.2-6.2	4.5	3.9-5.1	0.2	0.09-0.3	3.5	3.1-3.8				Pu		13.8	12.5		12.7-15	10.9-14.2
	DS	10.7	9.6-12	17.8	12.9-23.2	1.7	1.2-2.3	2.7	2.5-2.9				DS	15.4	24		13.3-17.7	22.4-25.8
	IO	9.2	8.1-10.4	11.8	6.1-19.1	1.4	0.8-2.1	2.8	2.6-2.9				IO	16.8	21.2		14.7-19.1	19.4-23.2
	CH	12.1	10.5-13.6	24	14.4-34.9	2.6	1.8-3.6	2.7	2.5-2.9				CH	16.5	22.2		14.5-18.6	20.6-24
	C30	5.3	4.5-6.2	9.1	6.7-11.8	0.3	0.2-0.4	3.5	3.1-3.8				C30		14	17.8		12.8-15.2	16.2-19.4
	Sa	13	11.4-14.6	24.6	17-33.7	2.5	1.8-3.3	2.6	2.4-2.8				Sa		26.4	21.3		24.5-28.2	19.6-23.1
	Ca	12.2	11-13.6	19	12-27.3	2.3	1.7-2.9	2.5	2.3-2.6				Ca		25.9	20.4		24.1-27.7	18.4-22.5
	Sampling sites	Sampling year	Diameter (cm)	Cover index (dm3)	Height/diameter ratio	Sampling sites	Sampling year	Number of terminal branches/colony					Sampling sites	Years	Height (cm)
													Sa	2010	8.6
	PAM	2010	26.6	15.0948	1.28571	PAM	2010	62					Sa	2010	9.8
	PAM	2010	27.5	15.5084	1.18182	PAM	2010	7					Sa	2010	10.5
	PAM	2010	8	0.905262	3.45	PAM	2010	12					Sa	2010	11.2
	PAM	2010	12.1	2.87313	3.01653	PAM	2010	26					Sa	2010	11.5
	PAM	2010	13.9	2.66718	2.22302	PAM	2010	11					Sa	2010	11.6
	PAM	2010	16.2	4.0877	1.7037	PAM	2010	25					Sa	2010	12.1
	PAM	2010	6.5	0.359257	2.55385	PAM	2010	16					Sa	2010	12.2
	PAM	2010	16.2	4.86062	2.03086	PAM	2010	8					Sa	2010	12.2
	PAM	2010	11.6	1.14453	1.53448	PAM	2010	2					Sa	2010	13.5
	PAM	2010	20.1	6.58028	1.64677	PAM	2010	4					Sa	2010	13.9
	PAM	2010	8.5	0.778816	2.61176	PAM	2010	17					Sa	2010	13.9
	PAM	2010	8.2	0.823344	2.79268	PAM	2010	4					Sa	2010	14.1
	PAM	2010	2.5	0.0502471	7.64	PAM	2010	5					Sa	2010	14.3
	PAM	2010	16.2	3.89498	1.59877	PAM	2010	4					Sa	2010	14.4
	PAM	2010	14.2	3.42276	2.42958	PAM	2010	2					Sa	2010	14.5
	PAM	2010	9.9	1.43066	2.9697	PAM	2010	3					Sa	2010	14.5
	PAM	2010	16.2	2.79891	1.47531	PAM	2010	2					Sa	2010	14.5
	PAM	2010	4.9	0.115502	2.14286	PAM	2010	2					Sa	2010	14.7
	PAM	2010	11.2	1.67295	2.49107	PAM	2010	4					Sa	2010	15.1
	PAM	2010	4.7	0.156476	4.10638	PAM	2010	2					Sa	2010	15.1
	PAM	2010	30.1	15.4486	1.04319	PAM	2010	3					Sa	2010	15.9
	PAM	2010	9.5	0.93592	2.05263	DS	2010	15					Sa	2010	15.9
	PAM	2010	14.4	2.57516	1.97917	DS	2010	40					Sa	2010	17.1
	PAM	2010	19.5	6.20214	1.62564	DS	2010	24					Sa	2010	17.3
	PAM	2010	4.2	0.120269	3.45238	DS	2010	34					Sa	2010	17.5
	PAM	2010	24.9	8.56707	1.31727	DS	2010	39					Sa	2010	17.5
	PAM	2010	17.9	6.23672	2.11732	DS	2010	10					Sa	2010	18.1
	PAM	2010	5.9	0.286278	3.81356	DS	2010	19					Sa	2010	18.1
	PAM	2010	4.5	0.155918	3.66667	DS	2010	6					Sa	2010	18.2
	PAM	2010	3.2	0.0543652	4.65625	DS	2010	2					Sa	2010	18.4
	PAM	2010	12.9	1.43239	1.82171	DS	2010	9					Sa	2010	18.7
	PAM	2010	12.5	2.8993	3	DS	2010	7					Sa	2010	19.3
	PAM	2010	13.5	2.21558	2.02222	DS	2010	14					Sa	2010	19.4
	PAM	2010	29.8	12.974	1.11074	DS	2010	18					Sa	2010	19.9
	PAM	2010	3.9	0.0787763	3.61538	DS	2010	7					Sa	2010	20.1
	PAM	2010	5.2	0.192835	3.36538	DS	2010	17					Sa	2010	20.1
	PAM	2010	17.2	2.55686	1.19186	DS	2010	37					Sa	2010	20.3
	PAM	2010	18.5	4.39796	1.52432	DS	2010	29					Sa	2010	21.2
	PAM	2010	1	0.00195936	11.3	DS	2010	12					Sa	2010	21.2
	PAM	2010	5.9	0.367622	4.77966	DS	2010	11					Sa	2010	21.5
	PAM	2010	1.7	0.0110161	9.17647	DS	2010	6					Sa	2010	21.8
	PAM	2010	6.5	0.293564	3.86154	IO	2010	27					Sa	2010	21.9
	PAM	2010	18.9	4.44409	1.50794	IO	2010	6					Sa	2010	22.1
	PAM	2010	4.9	0.130319	2.95918	IO	2010	6					Sa	2010	22.3
	PAM	2010	39.5	28.6324	1.17722	IO	2010	6					Sa	2010	22.3
	PAM	2010	14.8	1.87907	1.71622	IO	2010	51					Sa	2010	22.5
	PAM	2010	39.2	17.8863	0.727041	IO	2010	6					Sa	2010	22.7
	PAM	2010	21.2	4.93143	1.33019	IO	2010	4					Sa	2010	22.9
	PAM	2010	7.2	0.27807	2.51389	IO	2010	16					Sa	2010	23.1
	PAM	2010	8.5	0.434452	2.48235	IO	2010	5					Sa	2010	23.1
	PAM	2010	18.2	3.58993	1.45604	IO	2010	4					Sa	2010	23.4
	PAM	2010	7.5	0.481136	3.18667	IO	2010	60					Sa	2010	23.4
	PAM	2010	15.9	1.82763	2.19497	IO	2010	7					Sa	2010	23.5
	PAM	2010	10.5	0.66066	3.0381	IO	2010	9					Sa	2010	23.5
	PAM	2010	16.9	1.42374	1.81657	IO	2010	5					Sa	2010	23.5
	PAM	2010	4.5	0.094545	5.68889	IO	2010	5					Sa	2010	23.8
	PAM	2010	11.5	0.540787	2.35652	IO	2010	2					Sa	2010	24.2
	PAM	2010	12.5	0.317125	1.16	IO	2010	10					Sa	2010	24.6
	PAM	2010	23.9	3.56815	1.28452	IO	2010	4					Sa	2010	24.6
	PAM	2010	13.5	0.983475	2.16296	IO	2010	3					Sa	2010	25.2
	PAM	2010	8.5	0.306638	2.85882	IO	2010	2					Sa	2010	25.3
	PAM	2010	2.2	0.01232	12.2273	IO	2010	10					Sa	2010	25.5
	PAM	2010	2.2	0.00935	6	CH	2010	13					Sa	2010	25.9
	PAM	2010	26.2	4.61434	1.23664	CH	2010	33					Sa	2010	25.9
	PAM	2010	6.4	0.107648	2.60938	CH	2010	12					Sa	2010	26.2
	PAM	2010	10.9	0.447336	1.85321	CH	2010	19					Sa	2010	26.3
	PAM	2010	11.9	0.770406	2.78992	CH	2010	88					Sa	2010	26.4
	PAM	2010	24.5	3.02269	1.17143	CH	2010	10					Sa	2010	26.5
	PAM	2010	2.1	0.0087885	7.42857	CH	2010	62					Sa	2010	26.6
	PAM	2010	1.2	0.00165	10.0833	CH	2010	38					Sa	2010	26.7
	PAM	2010	2.4	0.00912	4.95833	CH	2010	3					Sa	2010	26.8
	PAM	2010	12.5	0.56225	1.984	CH	2010	9					Sa	2010	27.1
	PAM	2010	9.5	0.279728	2.09474	CH	2010	63					Sa	2010	27.7
	PAM	2010	7.1	0.147219	3.01408	CH	2010	6					Sa	2010	27.9
	PAM	2010	5.2	0.088452	3.94231	CH	2010	6					Sa	2010	28.1
	PAM	2010	18.1	0.957852	1.24309	CH	2010	44					Sa	2010	28.5
	PAM	2010	2.6	0.00455	2.5	CH	2010	19					Sa	2010	28.6
	PAM	2010	11.3	0.460362	1.95575	CH	2010	18					Sa	2010	28.7
	PAM	2010	10.5	0.30324	1.79048	CH	2010	11					Sa	2010	29.1
	PAM	2010	14.5	0.77662	1.73103	CH	2010	5					Sa	2010	29.2
	PAM	2010	3.1	0.010571	3.3871	CH	2010	18					Sa	2010	29.3
	PAM	2010	2.9	0.01479	7.75862	CH	2010	2					Sa	2010	29.5
	PAM	2010	3.5	0.02163	4.42857	C30	2010	18					Sa	2010	29.6
	PAM	2010	22.5	2.20219	1.36	C30	2010	7					Sa	2010	30.5
	PAM	2010	2.7	0.0059535	3.62963	C30	2010	17					Sa	2010	30.5
	PAM	2010	2.1	0.0040425	6.7619	C30	2010	20					Sa	2010	31.2
	PAM	2010	9.5	0.25327	2.22105	C30	2010	23					Sa	2010	31.2
	PAM	2010	15.4	0.811195	1.66234	C30	2010	11					Sa	2010	32.4
	PAM	2010	4.1	0.0317135	3.63415	C30	2010	4					Sa	2010	32.5
	PAM	2010	3.8	0.02394	5.13158	C30	2010	6					Sa	2010	32.5
	PAM	2010	18.8	0.91509	1.12766	C30	2010	5					Sa	2010	33.1
	PAM	2010	4.2	0.031668	3.92857	C30	2010	22					Sa	2010	33.2
	PAM	2010	1.3	0.001586	9.76923	C30	2010	5					Sa	2010	33.5
	PAM	2010	14.9	0.700673	1.71141	C30	2010	2					Sa	2010	33.6
	PAM	2010	6.4	0.08208	3	C30	2010	7					Sa	2010	34.2
	PAM	2010	4.5	0.03978	3.88889	C30	2010	11					Sa	2010	34.2
	PAM	2010	13.5	0.529133	2.03704	C30	2010	4					Sa	2010	35.4
	PAM	2010	2.8	0.00616	4.14286	C30	2010	14					Sa	2010	35.9
	PAM	2010	4.2	0.022932	3.69048	C30	2010	5					Sa	2010	36.6
	PAM	2010	2.5	0.0049	4.2	C30	2010	6					Sa	2010	38.7
	PAM	2010	10.8	0.206712	1.93519	C30	2010	6					Sa	2010	38.9
	PAM	2010	13.8	0.368874	1.48551	C30	2010	5					Sa	2010	39.2
	PAM	2010	4.2	0.03339	5.14286	C30	2010	4					Sa	2010	39.4
	PAM	2010	2.1	0.003045	4.38095	C30	2010	3					Sa	2010	39.6
	PAM	2010	5.5	0.0518375	3.87273	C30	2010	5					Sa	2010	39.7
	PAM	2010	2.6	0.005382	4.65385	Sa	2010	84					Sa	2010	39.8
	PAM	2010	4.5	0.021375	3.08889	Sa	2010	7					Sa	2010	42.9
	PAM	2010	6.5	0.08112	4.03077	Sa	2010	16					Sa	2010	43.2
	PAM	2010	2.1	0.004452	7.85714	Sa	2010	43					Sa	2010	43.5
	PAM	2010	2.1	0.00231	5	Sa	2010	37					Sa	2010	43.8
	PAM	2010	6.9	0.0533715	2.18841	Sa	2010	5					Sa	2010	43.9
	PAM	2010	2.2	0.00286	6.09091	Sa	2010	4					Sa	2010	44.9
	PAM	2010	2.9	0.00377	3.96552	Sa	2010	28					Sa	2010	45.5
	PAM	2010	8.2	0.107338	2.86585	Sa	2010	5					Sa	2010	47.2
	PAM	2010	2.6	0.00286	3.38462	Sa	2010	24					Sa	2010	49.1
	PAM	2010	2.6	0.00598	6.76923	Sa	2010	12					Sa	2010	50.4
	PAM	2010	2.2	0.001155	4.40909	Sa	2010	27					Sa	2010	51.8
	PAM	2010	1.9	0.000665	3.26316	Sa	2010	41					Sa	2010	54.2
	PAM	2010	2.1	0.001071	4.38095	Sa	2010	30					Sa	2010	54.5
	PAM	2010	2.4	0.000936	2.95833	Sa	2010	5					Sa	2016	17.5
	DS	2010	7.6	3.3086	2.25	Sa	2010	42					Sa	2016	27
	DS	2010	37.6	1.28898	1.25532	Sa	2010	24					Sa	2016	19
	DS	2010	24.7	3.76211	1.67611	Sa	2010	23					Sa	2016	18
	DS	2010	20.1	0.659378	2.23383	Sa	2010	4					Sa	2016	14
	DS	2010	18.9	0.705573	1.35979	Sa	2010	31					Sa	2016	20.5
	DS	2010	7.9	0.557031	2.26582	Ca	2010	30					Sa	2016	22.5
	DS	2010	9.5	0.7101	2.35789	Ca	2010	6					Sa	2016	24.5
	DS	2010	6.2	1.28153	2.37097	Ca	2010	10					Sa	2016	23.5
	DS	2010	5.3	0.328275	2.33962	Ca	2010	16					Sa	2016	19
	DS	2010	7.6	0.972311	1.27632	Ca	2010	4					Sa	2016	23.5
	DS	2010	4.6	2.37931	4.21739	Ca	2010	40					Sa	2016	22
	DS	2010	8.5	0.452224	3.21176	Ca	2010	19					Sa	2016	46
	DS	2010	7.6	0.150027	3.17105	Ca	2010	69					Sa	2016	14.5
	DS	2010	4.8	1.0205	2.72917	Ca	2010	44					Sa	2016	33.5
	DS	2010	9.4	0.314721	2.42553	Ca	2010	7					Sa	2016	39
	DS	2010	18.1	0.201956	2	Ca	2010	59					Sa	2016	35.5
	DS	2010	14	3.53643	1.62143	Ca	2010	6					Sa	2016	21.5
	DS	2010	6.1	0.204963	3.13115	Ca	2010	10					Sa	2016	16
	DS	2010	12.2	0.0464539	1.97541	Ca	2010	7					Sa	2016	35.5
	DS	2010	6.2	0.401312	3.32258	Ca	2010	35					Sa	2016	38
	DS	2010	4.2	3.32405	4.66667	Ca	2010	13					Sa	2016	25
	DS	2010	6.9	0.224218	2.65217	Ca	2010	18					Sa	2016	21
	DS	2010	2.6	0.981291	6.80769	Ca	2010	2					Sa	2016	12.5
	DS	2010	9.5	1.29873	2.22105	Ca	2010	2					Sa	2016	18
	DS	2010	11.9	1.89267	2.57143	Ca	2010	12					Sa	2016	26
	DS	2010	10	1.52567	2.56	Ca	2010	8					Sa	2016	30
	DS	2010	27.1	0.747788	1.26199	Ca	2010	2					Sa	2016	13
	DS	2010	5.8	12.4128	3.12069	Pu	2010	4					Sa	2016	34
	DS	2010	6.1	0.275456	2.65574	Pu	2010	4					Sa	2016	25
	DS	2010	7.5	1.57937	3.01333	Pu	2010	5					Sa	2016	12.5
	DS	2010	11.6	1.43581	2.72414	Pu	2010	2					Sa	2016	19
	DS	2010	6.2	0.129029	3.51613	Pu	2010	4					Sa	2016	23.5
	DS	2010	6.3	0.204038	3.61905	Pu	2010	16					Sa	2016	31.7
	DS	2010	2.4	8.61774	5.66667	Pu	2010	5					Sa	2016	31
	DS	2010	6.9	0.875563	2.08696	Pu	2010	11					Sa	2016	22
	DS	2010	7.6	0.141692	3.40789	Pu	2010	3					Sa	2016	18
	DS	2010	7.5	4.07123	2.62667	Pu	2010	5					Sa	2016	44
	DS	2010	5.6	1.38616	4.91071	Pu	2010	4					Sa	2016	42
	DS	2010	4	0.517248	2.8	Pu	2010	3					Sa	2016	16.5
	DS	2010	16.9	9.81262	2.08876	Pu	2010	6					Sa	2016	15.5
	DS	2010	12.1	0.34107	2.65289	Pu	2010	5					Sa	2016	25
	DS	2010	25.1	0.440882	1.56175	Pu	2010	6					Sa	2016	49
	DS	2010	6.5	0.978725	2.44615	Pu	2010	3					Sa	2016	16.5
	DS	2010	10.9	20.4353	1.93578	Pu	2010	3					Sa	2016	13
	DS	2010	5.5	1.96772	3.29091	Pu	2010	7					Sa	2016	10
	DS	2010	16	5.53525	1.9625	Pu	2010	10					Sa	2016	15.5
	DS	2010	3.5	3.25614	4.62857	Pu	2010	5					Sa	2016	22.5
	DS	2010	13.6	0.560293	2.72794	Pu	2010	11					Sa	2016	24.5
	DS	2010	3.4	5.31826	3.14706	Pu	2010	7					Sa	2016	29.5
	DS	2010	23.2	0.219175	1.9569	Pu	2010	7					Sa	2016	30
	DS	2010	16.2	0.0234226	1.5679	Pu	2010	4					Sa	2016	36.5
	DS	2010	5.2	0.418086	2.53846	Pu	2010	4					Sa	2016	18.5
	DS	2010	3.5	1.14281	5.31429	Pu	2010	6					Sa	2016	19
	DS	2010	2.2	1.55735	5.86364	Pu	2010	5					Sa	2016	25.5
	DS	2010	5.1	0.0605529	3.05882	Pu	2010	3					Sa	2016	21
	DS	2010	19.5	10.3697	1.67692	Pu	2010	4					Sa	2016	21.5
	DS	2010	3.7	4.02664	2.86486	Pu	2010	7					Sa	2016	18
	DS	2010	3.9	7.27616	2.94872	Pu	2010	13					Sa	2016	28
	DS	2010	7.6	0.62305	2.06579	Pu	2010	5					Sa	2016	25
	DS	2010	10	0.243664	3.52	Pu	2010	4					Sa	2016	27
	DS	2010	14.5	0.320774	1.76552	Pu	2010	5					Sa	2016	24
	DS	2010	23	0.512212	1.42174	Pu	2010	5					Sa	2016	33
	DS	2010	20.5	4.71919	1.52195	Pu	2010	3					Sa	2016	16
	DS	2010	10.6	9.87488	3.06604	Pu	2010	5					Sa	2016	21
	DS	2010	7.5	1.77981	2.81333	Pu	2010	4					Sa	2016	29.5
	DS	2010	6.2	0.180851	2.35484	Pu	2010	2					Sa	2016	17
	DS	2010	27.2	0.202442	2.13971	Pu	2010	9					Sa	2016	11
	DS	2010	7	0.160284	2.7	Pu	2010	3					Sa	2016	7.5
	DS	2010	19.1	0.181863	1.86387	Pu	2010	11					Sa	2016	9.2
	DS	2010	22	0.101565	1.24091	Pu	2010	2					Sa	2016	20.5
	DS	2010	17.2	5.06845	1.90116	Pu	2010	3					Sa	2016	14.1
	DS	2010	6.9	0.331344	1.91304	Pu	2010	2					Sa	2016	8.5
	DS	2010	7.3	0.256671	3.0137	Pu	2010	4					Sa	2016	7
	DS	2010	4.5	3.16365	5	Pu	2010	2					Sa	2016	10.5
	DS	2010	2.2	0.97681	4.81818	Pu	2010	2					Sa	2016	14.6
	DS	2010	6.6	0.085064	2.77273	Pu	2010	9					Sa	2016	19.5
	DS	2010	8.1	0.13671	2.58025	Pu	2010	8					Sa	2016	10.1
	DS	2010	7.9	1.20768	2.92405	Pu	2010	5					Sa	2016	13.2
	DS	2010	8.9	2.41166	2.65169	Pu	2010	2					Sa	2016	27.4
	DS	2010	12.1	12.8099	2.54545	Pu	2010	3					Sa	2016	60.5
	DS	2010	6.9	0.00708	2.07246	Pu	2010	3					Sa	2016	25.5
	DS	2010	11.6	0.072216	1.65517	Pu	2010	5					Sa	2016	7.8
	DS	2010	24.2	0.304695	1.71074	Pu	2010	5					Sa	2016	28.7
	DS	2010	16.2	0.272376	2.25309	Pu	2010	2					Sa	2016	7.8
	DS	2010	5.9	0.208656	2.84746	Pu	2010	2					Sa	2016	10.9
	DS	2010	7.6	0.69685	2.30263	Pu	2010	4					Sa	2016	35.1
	DS	2010	6.2	0.749938	2.67742	Pu	2010	3					Sa	2016	14.2
	DS	2010	10.9	0.25992	1.59633	Pu	2010	2					Sa	2016	20.7
	DS	2010	10.5	0.18375	2.78095	Pu	2010	3					Sa	2016	13.2
	DS	2010	5.8	0.081125	3.2931	Pu	2010	2					Sa	2016	21.9
	DS	2010	7.6	0.389064	3.17105	Pu	2010	2					Sa	2016	22.2
	DS	2010	14.3	1.91191	1.94406	Pu	2010	2					Sa	2016	15.2
	DS	2010	2	13.668	8.85	Pu	2010	2					Sa	2016	10.2
	DS	2010	13.1	0.203319	1.78626	Pu	2010	2					Sa	2016	9.5
	DS	2010	9.8	0.25632	1.7449	Pu	2010	2					Sa	2016	9.3
	DS	2010	37.5	0.70992	1.576	Pu	2010	3					Sa	2016	12.1
	DS	2010	8.2	0.07812	3.91463	Pu	2010	2					Sa	2016	10.9
	DS	2010	15.1	0.397293	2.35762	Pu	2010	2					Sa	2016	8.5
	DS	2010	18.6	0.07728	2.66667	Pu	2010	2					Sa	2016	13.6
	DS	2010	11.1	0.03042	1.91892	Pu	2010	2					Sa	2016	12.2
	DS	2010	9.4	0.299205	2.42553	Pu	2010	3					Sa	2016	13.7
	DS	2010	11.2	0.13189	2.28571	Pu	2010	2					Sa	2016	22.8
	DS	2010	6.6	0.64152	3.59091	Pu	2010	3					Sa	2016	10.2
	DS	2010	10.6	0.01782	2.37736	Pu	2010	4					Sa	2016	23.7
	DS	2010	10.8	0.03875	1.63889								Sa	2016	12.9
	DS	2010	10.3	0.031395	2.51456								Sa	2016	13.6
	DS	2010	5.2	0.01155	4.57692								Sa	2016	23.2
	DS	2010	5.9	0.0511	2.69492								Sa	2016	25.2
	DS	2010	7.9	0.001155	2.75949								Sa	2016	23.9
	DS	2010	9.7	0.003996	1.84536								Sa	2016	33.5
	DS	2010	8.1	0.00096	2.2716								Sa	2016	10.2
	DS	2010	5.9	0.007392	2.89831								Sa	2016	23.2
	DS	2010	9.5	0.061585	1.90526								Sa	2016	11.2
	DS	2010	9.2	0.0011	2.81522								Sa	2016	24.5
	DS	2010	11.7	0.0043875	1.80342								Sa	2016	13.5
	DS	2010	10.8	0.00414	2.25926								Sa	2016	24.6
	DS	2010	13.7	0.315354	2.0292								Sa	2016	27.5
	DS	2010	18	0.022072	1.09444								Sa	2016	33.9
	DS	2010	15.4	0.002862	1.79221								Sa	2016	12.5
	DS	2010	14.9	0.090902	1.40268								CH	2008	34
	IO	2010	7.2	0.444788	2.65278								CH	2008	20
	IO	2010	21.2	9.92965	1.86321								CH	2008	13
	IO	2010	11.3	1.56705	2.23894								CH	2008	14
	IO	2010	20.1	12.6517	2.51741								CH	2008	20
	IO	2010	16.6	4.41315	1.83133								CH	2008	11
	IO	2010	10.9	1.75224	2.62385								CH	2008	14
	IO	2010	5.7	0.415422	3.91228								CH	2008	17
	IO	2010	2.5	0.0577218	8.44								CH	2008	5
	IO	2010	8.6	0.6026	1.84884								CH	2008	5
	IO	2010	11.6	2.11441	2.59483								CH	2008	13
	IO	2010	4.6	0.163588	3.76087								CH	2008	6
	IO	2010	3.5	0.0414912	3.17143								CH	2008	31
	IO	2010	33.3	28.3793	1.54955								CH	2008	46
	IO	2010	2.8	0.0296854	4.10714								CH	2008	14
	IO	2010	5.1	0.135259	3.86275								CH	2008	11
	IO	2010	20.1	7.3772	1.90547								CH	2008	23
	IO	2010	24.7	15.1361	2.0081								CH	2008	8
	IO	2010	6.4	0.375191	3.6875								CH	2008	20
	IO	2010	5.6	0.139921	1.98214								CH	2008	33
	IO	2010	7.9	0.761155	2.93671								CH	2008	12
	IO	2010	18.1	4.92003	1.65193								CH	2008	2
	IO	2010	7.5	0.449475	2.52								CH	2008	4
	IO	2010	5.2	0.174772	2.78846								CH	2008	23
	IO	2010	17.3	4.78566	1.96532								CH	2008	35
	IO	2010	17.6	5.30944	2.1875								CH	2008	14
	IO	2010	5.3	0.261433	4								CH	2008	14
	IO	2010	3.6	0.0403056	3.11111								CH	2008	11
	IO	2010	3.5	0.0471836	3.2								CH	2008	16
	IO	2010	5.1	0.152772	3.31373								CH	2008	49
	IO	2010	12.6	1.7567	1.87302								CH	2008	25
	IO	2010	15.9	4.19973	2.2956								CH	2008	40
	IO	2010	3.6	0.0541352	3.38889								CH	2008	6
	IO	2010	10.5	0.762293	2.04762								CH	2008	9
	IO	2010	6.1	0.194133	2.21311								CH	2008	21
	IO	2010	8.5	0.598924	2.76471								CH	2008	3
	IO	2010	5.2	0.127085	2.98077								CH	2008	2
	IO	2010	3.2	0.0326686	2.875								CH	2008	32
	IO	2010	2.9	0.0303143	4.34483								CH	2008	28
	IO	2010	10.1	0.869152	2.18812								CH	2008	16
	IO	2010	14.1	2.52766	2.31915								CH	2008	12
	IO	2010	15.9	4.08445	2.47799								CH	2008	16
	IO	2010	21.8	6.63065	1.61468								CH	2008	6
	IO	2010	17.5	3.11884	1.32								CH	2008	9
	IO	2010	8.3	0.455806	2.24096								CH	2008	25
	IO	2010	7.6	0.306258	1.81579								CH	2008	4
	IO	2010	8.9	0.532104	2.20225								CH	2008	9
	IO	2010	9.6	0.26496	1.48958								CH	2008	9
	IO	2010	5.1	0.059925	2.58824								CH	2008	23
	IO	2010	9.6	0.289248	1.9375								CH	2008	8
	IO	2010	11.9	0.603092	2.42017								CH	2008	27
	IO	2010	6.9	0.200928	3.23188								CH	2008	19
	IO	2010	3.5	0.021	3.31429								CH	2008	12
	IO	2010	4.2	0.032319	3.2381								CH	2008	9
	IO	2010	24.3	5.48645	1.97942								CH	2008	17
	IO	2010	17.5	2.0881	2.34857								CH	2008	5
	IO	2010	5.1	0.046002	2.27451								CH	2008	8
	IO	2010	9.6	0.336528	2.375								CH	2008	18
	IO	2010	15.9	0.907731	1.62893								CH	2008	35
	IO	2010	9	0.20313	1.98889								CH	2008	24
	IO	2010	23.4	4.06598	1.93162								CH	2008	16
	IO	2010	6.1	0.0571875	2.14754								CH	2008	5
	IO	2010	8.9	0.277146	2.30337								CH	2008	5
	IO	2010	21.2	2.04262	1.41981								CH	2008	16
	IO	2010	8.9	0.220898	2.31461								CH	2008	4
	IO	2010	5	0.03515	2.58								CH	2008	4
	IO	2010	2.9	0.0097295	4.48276								CH	2008	18
	IO	2010	11.1	0.456876	2.09009								CH	2008	36
	IO	2010	10.4	0.456456	2.77885								CH	2008	8
	IO	2010	12.9	0.456918	1.35659								CH	2008	18
	IO	2010	27.9	4.36412	1.26882								CH	2008	18
	IO	2010	5.4	0.051813	2.33333								CH	2008	14
	IO	2010	9.1	0.170352	2.05495								CH	2008	4
	IO	2010	20.5	3.15116	2.36098								CH	2008	8
	IO	2010	7.2	0.100188	2.79167								CH	2008	14
	IO	2010	10.2	0.213792	1.77451								CH	2008	8
	IO	2010	8.4	0.203112	3.22619								CH	2008	15
	IO	2010	13.6	0.516936	2.01471								CH	2008	18
	IO	2010	5.3	0.043248	3.41509								CH	2008	8
	IO	2010	26.9	5.45814	2.04089								CH	2008	8
	IO	2010	7.1	0.090951	2.26761								CH	2008	11
	IO	2010	3.8	0.01463	3.44737								CH	2008	17
	IO	2010	5.6	0.055552	3.875								CH	2008	14
	IO	2010	4.2	0.017892	2.5								CH	2008	14
	IO	2010	4.2	0.031248	5.40476								CH	2008	10
	IO	2010	9.5	0.193658	2.23158								CH	2008	12
	IO	2010	10.4	0.244296	2.125								CH	2008	16
	IO	2010	3.6	0.01116	3.13889								CH	2008	19
	IO	2010	14.1	0.525154	1.59574								CH	2008	36
	IO	2010	3.9	0.016185	2.58974								CH	2008	15
	IO	2010	4.1	0.01271	3.19512								CH	2008	16
	IO	2010	9.6	0.1932	2.33333								CH	2008	13
	IO	2010	7.2	0.104652	3.65278								CH	2008	33
	IO	2010	8.2	0.110618	2.37805								CH	2008	12
	IO	2010	4.8	0.032472	3.14583								CH	2008	36
	IO	2010	15.2	0.45942	1.76974								CH	2008	18
	IO	2010	4.5	0.0164025	3.15556								CH	2008	42
	IO	2010	17.9	0.761197	1.75978								CH	2008	21
	IO	2010	4.2	0.011256	2.7619								CH	2010	7.9
	IO	2010	1.6	0.000648	4.75								CH	2010	8.6
	IO	2010	4.8	0.012672	2.79167								CH	2010	9.3
	IO	2010	6.1	0.027145	1.90164								CH	2010	10.2
	IO	2010	2.5	0.0027	3.68								CH	2010	10.2
	IO	2010	4.1	0.009963	2.65854								CH	2010	10.2
	IO	2010	10.7	0.15729	2.30841								CH	2010	10.6
	IO	2010	2.9	0.003886	3.89655								CH	2010	10.6
	IO	2010	2.9	0.002088	3.58621								CH	2010	10.9
	IO	2010	2.3	0.002484	5.43478								CH	2010	10.9
	IO	2010	3.5	0.00553	3.25714								CH	2010	11.1
	IO	2010	4.5	0.0108	3.37778								CH	2010	11.6
	IO	2010	2.9	0.00261	4.41379								CH	2010	11.6
	IO	2010	4.1	0.007052	2.85366								CH	2010	11.7
	IO	2010	3.1	0.003162	4.41935								CH	2010	11.9
	IO	2010	2.2	0.000748	4.90909								CH	2010	12.1
	IO	2010	4.5	0.00729	2.57778								CH	2010	12.2
	IO	2010	6.9	0.021735	2.28986								CH	2010	12.6
	IO	2010	3.7	0.006771	5.72973								CH	2010	12.6
	IO	2010	6.2	0.013795	2.53226								CH	2010	12.6
	IO	2010	4.2	0.003843	2.66667								CH	2010	12.8
	IO	2010	2.9	0.000986	2.82759								CH	2010	12.9
	IO	2010	12.9	0.0303795	1.75194								CH	2010	13.3
	CH	2010	21.9	18.699	2.88584								CH	2010	13.6
	CH	2010	15.5	4.67955	2.07742								CH	2010	13.8
	CH	2010	3.9	0.0655546	2.61538								CH	2010	13.9
	CH	2010	20.1	7.59472	1.51244								CH	2010	14.1
	CH	2010	11.5	2.78161	3.09565								CH	2010	14.4
	CH	2010	9.5	1.51542	3.22105								CH	2010	15.3
	CH	2010	19	8.77813	2.23158								CH	2010	15.3
	CH	2010	16.5	5.16894	1.97576								CH	2010	15.8
	CH	2010	9.4	1.37441	3.1383								CH	2010	16
	CH	2010	14.4	4.37158	2.85417								CH	2010	16.1
	CH	2010	18.6	6.43105	1.77957								CH	2010	17.2
	CH	2010	5.5	0.29044	3.29091								CH	2010	17.3
	CH	2010	7.3	0.525384	3								CH	2010	17.5
	CH	2010	15.5	6.24707	3.07097								CH	2010	17.6
	CH	2010	5.5	0.409927	4.54545								CH	2010	17.6
	CH	2010	2.1	0.017732	5.19048								CH	2010	17.9
	CH	2010	13.9	3.79728	3.10791								CH	2010	18.1
	CH	2010	23.4	9.66596	1.62821								CH	2010	18.2
	CH	2010	9.5	1.0329	2.69474								CH	2010	18.2
	CH	2010	9.2	0.909344	2.32609								CH	2010	18.2
	CH	2010	13.5	2.06321	1.97037								CH	2010	18.4
	CH	2010	8.5	1.62845	4.71765								CH	2010	18.8
	CH	2010	24	11.4594	1.62917								CH	2010	18.8
	CH	2010	36.2	34.5154	1.46961								CH	2010	19.1
	CH	2010	18.2	6.51597	2.12088								CH	2010	19.2
	CH	2010	2.9	0.0353397	4.34483								CH	2010	19.3
	CH	2010	26.5	15.4197	1.5434								CH	2010	19.5
	CH	2010	5.6	0.272248	3.42857								CH	2010	19.6
	CH	2010	17.2	6.10416	2.70349								CH	2010	20.6
	CH	2010	39.5	34.8572	1.13671								CH	2010	21.2
	CH	2010	6.1	0.180175	2.31148								CH	2010	21.4
	CH	2010	19.7	6.07357	1.73096								CH	2010	21.8
	CH	2010	4.6	0.11591	2.95652								CH	2010	21.9
	CH	2010	5.4	0.205168	3.37037								CH	2010	21.9
	CH	2010	29.1	12.5573	1.05842								CH	2010	22.1
	CH	2010	10.1	0.969835	2.58416								CH	2010	22.2
	CH	2010	12.2	1.63599	1.97541								CH	2010	22.9
	CH	2010	17.6	4.93168	2.21023								CH	2010	23.7
	CH	2010	2	0.0168806	6.3								CH	2010	23.8
	CH	2010	19.5	6.49167	1.91282								CH	2010	24.1
	CH	2010	11.1	1.23581	2.24324								CH	2010	24.1
	CH	2010	6.3	0.310075	4.01587								CH	2010	24.2
	CH	2010	8.9	0.7101	2.67416								CH	2010	24.8
	CH	2010	16.5	1.95184	1.34545								CH	2010	24.9
	CH	2010	19.9	6.09508	1.71859								CH	2010	25
	CH	2010	7.2	0.403453	3.55556								CH	2010	25.3
	CH	2010	3.2	0.0348344	3.625								CH	2010	25.6
	CH	2010	7.3	0.359417	2.41096								CH	2010	25.6
	CH	2010	10.3	0.6026	1.76699								CH	2010	25.6
	CH	2010	10.9	0.79909	1.88991								CH	2010	26.1
	CH	2010	8.5	0.444428	2.16471								CH	2010	26.1
	CH	2010	4.2	0.0715418	2.90476								CH	2010	26.6
	CH	2010	7.2	0.321767	2.61111								CH	2010	27.1
	CH	2010	12.1	1.24811	2.28099								CH	2010	27.6
	CH	2010	3.6	0.020088	3.58333								CH	2010	28.4
	CH	2010	2.4	0.008784	3.875								CH	2010	29.5
	CH	2010	12.5	0.8835	2.088								CH	2010	30.4
	CH	2010	11.2	0.65912	2.28571								CH	2010	30.4
	CH	2010	22.9	3.73178	1.58079								CH	2010	30.6
	CH	2010	6.9	0.181022	3.15942								CH	2010	30.8
	CH	2010	16.5	1.48649	1.84242								CH	2010	31.9
	CH	2010	3.4	0.026928	4.5								CH	2010	32.2
	CH	2010	6.9	0.177744	2.82609								CH	2010	32.6
	CH	2010	27.2	5.41498	1.375								CH	2010	32.6
	CH	2010	7.9	0.160686	2.41772								CH	2010	33.1
	CH	2010	2.7	0.011016	4.74074								CH	2010	33.3
	CH	2010	10.9	0.54936	2.27523								CH	2010	34.1
	CH	2010	25.9	4.10411	1.28571								CH	2010	34.2
	CH	2010	26.9	4.80542	1.34201								CH	2010	34.3
	CH	2010	3.5	0.0275625	3.94286								CH	2010	35.1
	CH	2010	7.6	0.220096	3.01316								CH	2010	35.6
	CH	2010	28.6	6.10896	1.59091								CH	2010	36.1
	CH	2010	27.6	5.53325	1.59783								CH	2010	36.2
	CH	2010	5.2	0.066066	3.38462								CH	2010	37.3
	CH	2010	10.2	0.409836	2.32353								CH	2010	37.4
	CH	2010	17.5	1.09025	1.26286								CH	2010	38.1
	CH	2010	15.5	0.92256	1.4129								CH	2010	38.6
	CH	2010	13	0.41925	1.4								CH	2010	38.9
	CH	2010	5.5	0.08316	3.41818								CH	2010	39.1
	CH	2010	12.9	0.372939	1.34109								CH	2010	40.1
	CH	2010	20.6	2.48251	1.66505								CH	2010	40.1
	CH	2010	21.5	3.4916	2.06512								CH	2010	40.9
	CH	2010	27.2	4.94496	1.53676								IO	2008	16
	CH	2010	14.1	0.909168	2.26241								IO	2008	15
	CH	2010	26.6	3.98362	1.31955								IO	2008	10
	CH	2010	4.5	0.0342	3.2								IO	2008	18
	CH	2010	1.7	0.001887	5.05882								IO	2008	4
	CH	2010	3.2	0.015136	4.78125								IO	2008	23
	CH	2010	16.4	1.98374	2.93293								IO	2008	10
	CH	2010	3.9	0.0169845	2.71795								IO	2008	18
	CH	2010	3.6	0.023976	5.36111								IO	2008	40
	CH	2010	23.9	3.39858	1.88703								IO	2008	12
	CH	2010	24.6	3.07008	1.63008								IO	2008	19
	CH	2010	3.5	0.02233	5.11429								IO	2008	15
	CH	2010	18.8	1.11672	1.51064								IO	2008	15
	CH	2010	4.9	0.026411	3.28571								IO	2008	14
	CH	2010	3.6	0.01278	3.25								IO	2008	32
	CH	2010	19.9	1.07261	1.21106								IO	2008	13
	CH	2010	3.4	0.008568	2.32353								IO	2008	36
	CH	2010	6.9	0.071415	2.31884								IO	2008	38
	CH	2010	25.9	2.11344	1.25869								IO	2008	9
	CH	2010	13.6	0.362576	1.77941								IO	2008	10
	CH	2010	4.9	0.020482	2.42857								IO	2008	5
	CH	2010	18	0.6912	1.17778								IO	2008	24
	CH	2010	10.2	0.175032	1.71569								IO	2008	8
	CH	2010	5.5	0.0396275	3.56364								IO	2008	22
	CH	2010	2.6	0.003835	5.34615								IO	2008	9
	CH	2010	22.7	1.59808	1.87665								IO	2008	5
	CH	2010	12.9	0.286638	2.10078								IO	2008	11
	CH	2010	1.9	0.001881	5.36842								IO	2008	15
	CH	2010	6.9	0.034155	1.68116								IO	2008	4
	CH	2010	2.2	0.001815	5.04545								IO	2008	4
	CH	2010	4.1	0.00984	2.95122								IO	2008	7
	CH	2010	2.8	0.002814	4.75								IO	2008	12
	CH	2010	2.9	0.0021315	3.51724								IO	2008	33
	CH	2010	3	0.00342	3.63333								IO	2008	8
	CH	2010	2.2	0.001188	4.81818								IO	2008	20
	CH	2010	5.5	0.0152625	3.12727								IO	2008	9
	CH	2010	2.6	0.002548	6.07692								IO	2008	8
	CH	2010	3.7	0.003182	3.40541								IO	2008	7
	C30	2010	3.1	0.0314247	3.09677								IO	2008	28
	C30	2010	10.6	1.06174	1.83019								IO	2008	6
	C30	2010	7.9	0.614485	3.12658								IO	2008	13
	C30	2010	4.1	0.0924212	3.34146								IO	2008	34
	C30	2010	11.2	1.62538	2.77679								IO	2008	38
	C30	2010	5.7	0.183761	2.47368								IO	2008	16
	C30	2010	10.5	1.30391	2.33333								IO	2008	8
	C30	2010	11.7	1.54226	1.98291								IO	2008	25
	C30	2010	1.2	0.00363494	8.41667								IO	2008	6
	C30	2010	11.9	1.50738	1.94118								IO	2008	11
	C30	2010	11.9	1.7886	2.31092								IO	2008	20
	C30	2010	7.2	0.359162	2.61111								IO	2008	27
	C30	2010	6.2	0.261085	2.40323								IO	2008	11
	C30	2010	5.6	0.129	2.33929								IO	2008	12
	C30	2010	8.5	0.507738	2.30588								IO	2008	18
	C30	2010	4.5	0.0687786	2.86667								IO	2008	12
	C30	2010	3.9	0.065111	3.30769								IO	2008	13
	C30	2010	2.5	0.0201237	6.04								IO	2008	16
	C30	2010	6.2	0.262255	2.87097								IO	2008	9
	C30	2010	6.2	0.230224	2.82258								IO	2008	43
	C30	2010	6.9	0.292578	2.5942								IO	2008	40
	C30	2010	2.2	0.0139436	3.09091								IO	2008	4
	C30	2010	5.5	0.114377	1.83636								IO	2008	11
	C30	2010	9.5	0.596109	1.90526								IO	2008	7
	C30	2010	4.5	0.0989296	3.44444								IO	2008	6
	C30	2010	6.7	0.196893	2.0597								IO	2008	16
	C30	2010	10.5	1.16651	2.61905								IO	2008	13
	C30	2010	5.9	0.222582	3.25424								IO	2008	13
	C30	2010	1.8	0.00892388	5.22222								IO	2008	7
	C30	2010	2.9	0.023447	3.37931								IO	2008	16
	C30	2010	8.9	0.452224	1.78652								IO	2008	14
	C30	2010	13.1	2.06225	2.14504								IO	2008	51
	C30	2010	9.9	0.826923	2.07071								IO	2008	40
	C30	2010	4.3	0.0615503	2.51163								IO	2008	19
	C30	2010	10.6	0.79831	1.83962								IO	2008	33
	C30	2010	1.9	0.00528148	3.26316								IO	2008	31
	C30	2010	5.9	0.178038	2.52542								IO	2008	27
	C30	2010	3.5	0.041345	4.14286								IO	2008	6
	C30	2010	1.6	0.002176	4.5								IO	2008	9
	C30	2010	6.2	0.087451	1.85484								IO	2008	15
	C30	2010	17.9	1.96748	1.72626								IO	2008	11
	C30	2010	7.9	0.254182	2.72152								IO	2008	51
	C30	2010	5.9	0.101805	2.40678								IO	2008	23
	C30	2010	5.5	0.0735075	2.2								IO	2008	21
	C30	2010	4.5	0.039105	2.93333								IO	2008	7
	C30	2010	6.9	0.131376	2.71014								IO	2008	17
	C30	2010	4.1	0.0315495	3.19512								IO	2008	6
	C30	2010	2.2	0.00715	5.68182								IO	2008	10
	C30	2010	10.9	0.376541	1.55046								IO	2008	8
	C30	2010	1.8	0.003528	6.88889								IO	2008	10
	C30	2010	7.1	0.136462	2.46479								IO	2008	8
	C30	2010	3.5	0.02415	3.77143								IO	2008	25
	C30	2010	6.5	0.157073	3.30769								IO	2008	18
	C30	2010	4.5	0.04941	3.82222								IO	2008	20
	C30	2010	5.3	0.0417375	2.62264								IO	2008	10
	C30	2010	5.9	0.058351	2.23729								IO	2008	15
	C30	2010	4.9	0.038171	2.08163								IO	2010	7.6
	C30	2010	1.7	0.003417	5.58824								IO	2010	8.2
	C30	2010	2.9	0.009425	4.65517								IO	2010	9.2
	C30	2010	2.9	0.005655	2.68966								IO	2010	9.2
	C30	2010	3.2	0.012672	2.65625								IO	2010	10.1
	C30	2010	3.2	0.012144	3.46875								IO	2010	10.4
	C30	2010	1.2	0.000648	5.41667								IO	2010	10.5
	C30	2010	4.1	0.019188	3.39024								IO	2010	10.8
	C30	2010	3.2	0.012	3.46875								IO	2010	10.9
	C30	2010	4.2	0.02142	3.35714								IO	2010	11.1
	C30	2010	2.1	0.002394	4.71429								IO	2010	11.1
	C30	2010	3.9	0.011154	2.51282								IO	2010	11.2
	C30	2010	1.8	0.00207	5.5								IO	2010	11.2
	C30	2010	2.2	0.006006	6.31818								IO	2010	11.2
	C30	2010	3.7	0.010915	2.75676								IO	2010	11.3
	C30	2010	1.5	0.00078	4.33333								IO	2010	11.3
	C30	2010	6.4	0.060928	1.98438								IO	2010	11.4
	C30	2010	1.6	0.00144	6.5625								IO	2010	11.5
	C30	2010	1.6	0.001344	4.25								IO	2010	11.6
	C30	2010	4.9	0.020286	2.30612								IO	2010	11.6
	C30	2010	2.1	0.00231	3.7619								IO	2010	11.6
	C30	2010	31.2	3.15619	0.990385								IO	2010	11.6
	C30	2010	1.4	0.000651	9.64286								IO	2010	11.6
	C30	2010	1.9	0.001596	5.05263								IO	2010	11.7
	C30	2010	1.9	0.000874	3.57895								IO	2010	12.2
	C30	2010	4.9	0.01862	2.55102								IO	2010	12.5
	C30	2010	2.5	0.0045	4.44								IO	2010	12.6
	C30	2010	1	0.00057	10.6								IO	2010	12.6
	C30	2010	1.5	0.0006975	5.4								IO	2010	12.8
	C30	2010	1.5	0.000945	5.46667								IO	2010	12.9
	C30	2010	2.1	0.001932	5.33333								IO	2010	13
	C30	2010	1.6	0.000624	6.5								IO	2010	13.1
	C30	2010	2.7	0.002565	2.77778								IO	2010	13.1
	C30	2010	2.3	0.003772	4.52174								IO	2010	13.1
	C30	2010	1.9	0.0016815	4.26316								IO	2010	13.2
	C30	2010	2.6	0.002392	3.34615								IO	2010	13.4
	C30	2010	3.9	0.0038025	1.92308								IO	2010	13.5
	C30	2010	4.2	0.004725	2.11905								IO	2010	13.6
	C30	2010	5.2	0.007176	1.90385								IO	2010	13.7
	Sa	2010	6.2	0.284456	2.17742								IO	2010	13.8
	Sa	2010	23.9	16.1402	1.9749								IO	2010	14.2
	Sa	2010	14.9	4.52702	2.2953								IO	2010	14.3
	Sa	2010	24.5	13.5549	1.4449								IO	2010	14.5
	Sa	2010	15.9	4.0854	1.7044								IO	2010	15.1
	Sa	2010	12.5	2.29434	2.44								IO	2010	15.2
	Sa	2010	27.8	19.9819	1.55396								IO	2010	15.5
	Sa	2010	24.2	11.9238	1.5124								IO	2010	15.7
	Sa	2010	5.2	0.296525	4.51923								IO	2010	15.8
	Sa	2010	16.9	6.07577	2.31953								IO	2010	15.9
	Sa	2010	23.9	15.8872	2.10879								IO	2010	16.1
	Sa	2010	6.7	0.30848	2.25373								IO	2010	16.9
	Sa	2010	22.9	9.0746	1.91266								IO	2010	17.3
	Sa	2010	11.1	1.32313	1.99099								IO	2010	17.5
	Sa	2010	19.7	5.07287	1.4264								IO	2010	17.9
	Sa	2010	9.9	1.23379	2.65657								IO	2010	18.1
	Sa	2010	8.2	0.717903	3								IO	2010	18.1
	Sa	2010	16.2	6.56532	3.03086								IO	2010	18.6
	Sa	2010	11.2	2.02611	2.96429								IO	2010	18.6
	Sa	2010	20.4	7.72961	1.89706								IO	2010	18.7
	Sa	2010	11.8	2.61906	3.35593								IO	2010	18.9
	Sa	2010	6.9	0.260147	2.10145								IO	2010	19.1
	Sa	2010	24.5	10.314	1.46531								IO	2010	19.5
	Sa	2010	4.5	0.103168	3.26667								IO	2010	19.6
	Sa	2010	4.2	0.0859599	3.30952								IO	2010	19.7
	Sa	2010	5.5	0.217779	3.50909								IO	2010	20.1
	Sa	2010	9.3	0.80708	2.60215								IO	2010	20.5
	Sa	2010	3.5	0.0529221	4.14286								IO	2010	20.6
	Sa	2010	18.5	4.24953	1.54054								IO	2010	21.1
	Sa	2010	15.5	3.90081	2.56129								IO	2010	21.2
	Sa	2010	17.9	4.10481	1.6257								IO	2010	21.2
	Sa	2010	22.5	6.26656	1.35556								IO	2010	21.2
	Sa	2010	11.7	1.4371	2.26496								IO	2010	21.5
	Sa	2010	10.5	0.812739	1.75238								IO	2010	21.7
	Sa	2010	3.5	0.0424654	4.14286								IO	2010	22.1
	Sa	2010	14.2	2.5787	1.88732								IO	2010	22.1
	Sa	2010	30.5	22.3879	1.78689								IO	2010	22.3
	Sa	2010	4.3	0.0880236	2.83721								IO	2010	22.3
	Sa	2010	10.9	1.03868	2.04587								IO	2010	22.4
	Sa	2010	4.4	0.133612	5.25								IO	2010	22.5
	Sa	2010	16.9	2.91338	1.5503								IO	2010	22.6
	Sa	2010	18.7	5.62231	2.12834								IO	2010	22.7
	Sa	2010	7.5	0.48625	2.82667								IO	2010	22.8
	Sa	2010	13.4	1.56018	1.74627								IO	2010	23.1
	Sa	2010	13.1	2.0946	2.55725								IO	2010	23.2
	Sa	2010	2.2	0.0147462	5.54545								IO	2010	23.2
	Sa	2010	24.2	10.1842	1.81405								IO	2010	23.5
	Sa	2010	3.9	0.101736	4.97436								IO	2010	23.6
	Sa	2010	7.9	0.491334	2.92405								IO	2010	23.6
	Sa	2010	13.7	2.01451	2.27737								IO	2010	24.7
	Sa	2010	26.7	6.69677	1.03745								IO	2010	25.3
	Sa	2010	7.5	0.54835	3.52								IO	2010	25.9
	Sa	2010	2.9	0.0349545	4.7931								IO	2010	26.3
	Sa	2010	18.2	5.96625	2.39011								IO	2010	26.9
	Sa	2010	18.9	4.41622	1.71958								IO	2010	27.1
	Sa	2010	2.6	0.013351	6.11538								IO	2010	27.4
	Sa	2010	7.2	0.1701	3.15278								IO	2010	28.6
	Sa	2010	9.5	0.369265	2.29474								IO	2010	28.8
	Sa	2010	9.5	0.395485	2.47368								IO	2010	28.9
	Sa	2010	17.9	1.93195	1.64804								IO	2010	29.9
	Sa	2010	15.8	1.29757	1.97468								IO	2010	30.1
	Sa	2010	14.2	0.737335	1.42958								IO	2010	30.1
	Sa	2010	11.7	0.839768	2.77778								IO	2010	30.4
	Sa	2010	14.5	1.25222	1.97931								IO	2010	31.5
	Sa	2010	7.6	0.22477	3.13158								IO	2010	32.7
	Sa	2010	6.4	0.167968	3.67188								IO	2010	34
	Sa	2010	15.5	2.10157	2.93548								IO	2010	35.2
	Sa	2010	8.6	0.267288	2.86047								IO	2010	35.4
	Sa	2010	8.5	0.20196	2.01176								IO	2010	36.5
	Sa	2010	41.1	9.86893	0.817518								IO	2010	38.3
	Sa	2010	13.2	1.47741	3.40152								IO	2010	38.5
	Sa	2010	12.5	0.61425	2.072								IO	2010	39.4
	Sa	2010	25.5	3.40042	1.16078								IO	2010	39.5
	Sa	2010	4.9	0.04704	2.93878								IO	2010	41.1
	Sa	2010	3.2	0.014144	3.78125								IO	2010	45.2
	Sa	2010	12.9	0.610428	1.81395								IO	2010	48.1
	Sa	2010	6.4	0.1008	2.73438								IO	2010	48.4
	Sa	2010	18.5	2.99034	2.8								IO	2010	49.6
	Sa	2010	12.5	0.516	1.696								IO	2010	50.6
	Sa	2010	6.1	0.0947025	3.06557								IO	2010	51.6
	Sa	2010	9.9	0.327838	2.61616								IO	2010	54.9
	Sa	2010	14.3	0.713856	1.76224								DS	2008	25
	Sa	2010	10.5	0.285285	1.73333								DS	2008	12
	Sa	2010	18.4	1.80946	1.76087								DS	2008	12
	Sa	2010	23.9	3.04749	1.64854								DS	2008	8
	Sa	2010	7.9	0.165347	2.77215								DS	2008	9
	Sa	2010	12.9	0.660996	2.56589								DS	2008	35
	Sa	2010	3.1	0.007905	3.74194								DS	2008	14
	Sa	2010	15.2	0.933888	1.92763								DS	2008	42
	Sa	2010	9.2	0.230782	1.96739								DS	2008	14
	Sa	2010	9.2	0.172086	1.90217								DS	2008	11
	Sa	2010	17.5	1.66031	2.45143								DS	2008	11
	Sa	2010	10.2	0.3672	2.86275								DS	2008	11
	Sa	2010	11.2	0.27636	1.79464								DS	2008	12
	Sa	2010	2.9	0.009657	4.93103								DS	2008	44
	Sa	2010	6.8	0.056406	2.07353								DS	2008	13
	Sa	2010	25.6	3.66054	1.51953								DS	2008	14
	Sa	2010	14.7	0.783878	1.80952								DS	2008	8
	Sa	2010	12.8	0.494208	1.97656								DS	2008	18
	Sa	2010	11.5	0.352187	1.86957								DS	2008	7
	Sa	2010	21.1	1.59347	1.35545								DS	2008	16
	Sa	2010	16.2	0.972405	1.64815								DS	2008	16
	Sa	2010	16.2	0.885087	1.57407								DS	2008	11
	Sa	2010	12.7	0.453644	1.75591								DS	2008	35
	Sa	2010	20.9	1.49665	1.33493								DS	2008	19
	Sa	2010	9.8	0.203203	1.76531								DS	2008	15
	Sa	2010	12.5	0.3735	1.832								DS	2008	2
	Sa	2010	3.6	0.03006	6.25								DS	2008	9
	Sa	2010	10.5	0.22638	1.89524								DS	2008	20
	Sa	2010	1.9	0.0036575	7.94737								DS	2008	33
	Sa	2010	8.5	0.123548	2.36471								DS	2008	14
	Sa	2010	36.9	4.48335	0.926829								DS	2008	50
	Sa	2010	55.3	15.4326	0.980108								DS	2008	7
	Sa	2010	1.9	0.002242	4.52632								DS	2008	10
	Sa	2010	4.4	0.022374	3.61364								DS	2008	15
	Sa	2010	7.5	0.0680625	2.41333								DS	2008	3
	Sa	2010	1.6	0.001176	6.5625								DS	2008	15
	Sa	2010	2.6	0.00234	3.76923								DS	2008	5
	Sa	2010	2.2	0.002079	5.22727								DS	2008	15
	Sa	2010	3.1	0.004464	3.6129								DS	2008	14
	Ca	2010	8.3	0.880716	2.66265								DS	2008	4
	Ca	2010	10.2	2.89107	4.05882								DS	2008	13
	Ca	2010	5.2	0.29829	3.75								DS	2008	3
	Ca	2010	12.9	3.8021	2.90698								DS	2008	3
	Ca	2010	22.2	10.5046	1.62613								DS	2008	10
	Ca	2010	8.6	0.695302	2.11628								DS	2008	14
	Ca	2010	9.9	1.11347	2.0303								DS	2008	18
	Ca	2010	11.5	2.33484	2.56522								DS	2008	8
	Ca	2010	10.2	1.59655	2.46078								DS	2008	12
	Ca	2010	10.6	1.34641	2.37736								DS	2008	13
	Ca	2010	15.9	4.41431	1.9434								DS	2008	9
	Ca	2010	10.7	2.76672	3.70093								DS	2008	20
	Ca	2010	13.7	4.51148	3.16788								DS	2008	10
	Ca	2010	8.5	1.151	4.34118								DS	2008	15
	Ca	2010	12.7	3.73929	3.05512								DS	2008	14
	Ca	2010	7.2	0.602844	2.98611								DS	2008	18
	Ca	2010	18.6	5.7172	1.80108								DS	2008	7
	Ca	2010	3.8	0.0831568	3.52632								DS	2008	24
	Ca	2010	21.6	6.36061	1.24074								DS	2008	18
	Ca	2010	9.4	1.34418	3								DS	2008	13
	Ca	2010	14.9	3.43929	1.98658								DS	2008	33
	Ca	2010	10.4	1.02093	1.49038								DS	2008	3
	Ca	2010	19.8	8.97266	2.32828								DS	2008	8
	Ca	2010	13.5	3.6625	2.6963								DS	2008	16
	Ca	2010	6.4	0.328275	2.85938								DS	2008	14
	Ca	2010	11.9	1.73958	2.03361								DS	2008	15
	Ca	2010	10.2	1.23355	2.22549								DS	2008	40
	Ca	2010	14.7	3.84557	2.10204								DS	2008	9
	Ca	2010	7.1	0.311752	2.57746								DS	2008	18
	Ca	2010	5.2	0.162142	3.28846								DS	2008	40
	Ca	2010	3.9	0.0995492	4.46154								DS	2008	6
	Ca	2010	10.1	1.19233	2.23762								DS	2008	10
	Ca	2010	9.2	0.832027	2.67391								DS	2008	4
	Ca	2010	9.8	1.0618	2.30612								DS	2008	25
	Ca	2010	7.5	0.544434	2.6								DS	2008	7
	Ca	2010	3.5	0.0416719	2.6								DS	2008	12
	Ca	2010	5.7	0.247784	3.26316								DS	2008	4
	Ca	2010	10.1	1.2194	2.79208								DS	2008	6
	Ca	2010	10.1	1.05492	2.12871								DS	2008	20
	Ca	2010	4.6	0.143119	4								DS	2008	15
	Ca	2010	27.1	14.2564	1.42435								DS	2008	10
	Ca	2010	8.2	0.714583	3.12195								DS	2008	15
	Ca	2010	11.2	1.45489	1.98214								DS	2008	55
	Ca	2010	19.5	7.66377	2.18462								DS	2008	4
	Ca	2010	21.1	9.90474	2.09479								DS	2008	15
	Ca	2010	23.4	13.7893	2.31197								DS	2008	12
	Ca	2010	6.6	0.379984	3.40909								DS	2008	18
	Ca	2010	6.2	0.202197	2.43548								DS	2008	22
	Ca	2010	5.2	0.139859	2.78846								DS	2008	17
	Ca	2010	5.5	0.200608	3.47273								DS	2008	8
	Ca	2010	14.9	2.95696	2.00671								DS	2008	10
	Ca	2010	5.4	0.162564	3.31481								DS	2008	30
	Ca	2010	10.5	0.996125	2.39048								DS	2008	5
	Ca	2010	29.1	15.1156	1.49828								DS	2010	9.7
	Ca	2010	27.5	16.5179	1.90909								DS	2010	10.6
	Ca	2010	10.8	1.15465	2.74074								DS	2010	10.6
	Ca	2010	16.2	3.22837	1.94444								DS	2010	10.7
	Ca	2010	12.9	1.95046	2.36434								DS	2010	11.2
	Ca	2010	20.1	5.01809	1.53234								DS	2010	11.5
	Ca	2010	12.4	2.40503	3.25806								DS	2010	12.4
	Ca	2010	19.2	4.04325	1.59896								DS	2010	12.9
	Ca	2010	8.4	0.49086	2.45238								DS	2010	13.1
	Ca	2010	10.8	1.84995	3.68519								DS	2010	13.2
	Ca	2010	5.5	0.222943	3.01818								DS	2010	13.2
	Ca	2010	22.6	7.49813	1.70796								DS	2010	13.6
	Ca	2010	6.9	0.229348	2.28986								DS	2010	14.3
	Ca	2010	23.4	7.23773	1.40598								DS	2010	14.4
	Ca	2010	12.9	2.02803	2.31008								DS	2010	14.6
	Ca	2010	20.6	6.75741	1.83981								DS	2010	14.7
	Ca	2010	4.4	0.034848	2.97727								DS	2010	15.6
	Ca	2010	5.9	0.130036	2.81356								DS	2010	15.7
	Ca	2010	5.9	0.078706	2.11864								DS	2010	15.9
	Ca	2010	5.5	0.105435	3.74545								DS	2010	15.9
	Ca	2010	9.4	0.294032	2.04255								DS	2010	16.2
	Ca	2010	14.9	1.33564	1.90604								DS	2010	16.2
	Ca	2010	14.2	1.47737	2.47887								DS	2010	16.6
	Ca	2010	14.9	1.54453	2.02685								DS	2010	16.8
	Ca	2010	8.9	0.321468	2.34831								DS	2010	17.1
	Ca	2010	11.9	0.576436	1.92437								DS	2010	17.1
	Ca	2010	10.9	0.642065	2.42202								DS	2010	17.1
	Ca	2010	6.5	0.114043	1.89231								DS	2010	17.4
	Ca	2010	15.5	1.09624	1.60645								DS	2010	17.5
	Ca	2010	7.2	0.188928	3.125								DS	2010	17.7
	Ca	2010	9.5	0.381045	2.30526								DS	2010	17.7
	Ca	2010	9.8	0.279888	2.03061								DS	2010	17.7
	Ca	2010	46.9	20.6262	1.03625								DS	2010	17.9
	Ca	2010	12.5	0.58825	1.584								DS	2010	17.9
	Ca	2010	5.5	0.073205	2.65455								DS	2010	18.1
	Ca	2010	14.4	0.7182	1.46528								DS	2010	18.1
	Ca	2010	17.9	1.27197	1.18436								DS	2010	18.1
	Ca	2010	15.1	0.886521	1.70199								DS	2010	18.3
	Ca	2010	5.9	0.049973	2.49153								DS	2010	18.3
	Ca	2010	18.6	1.00105	0.946237								DS	2010	18.4
	Ca	2010	20.7	2.99695	2.00966								DS	2010	18.6
	Ca	2010	18.9	1.83878	2.02116								DS	2010	18.9
	Ca	2010	22.7	3.03408	1.69163								DS	2010	19.1
	Ca	2010	14.5	1.21017	2.61379								DS	2010	19.1
	Ca	2010	10.9	0.295444	1.94495								DS	2010	19.2
	Ca	2010	11.6	0.466088	1.99138								DS	2010	19.4
	Ca	2010	18.8	1.5448	1.39894								DS	2010	19.6
	Ca	2010	18.7	1.0113	1.13369								DS	2010	19.7
	Ca	2010	8.2	0.179088	2.09756								DS	2010	19.7
	Ca	2010	17.6	1.27204	1.65341								DS	2010	20.6
	Ca	2010	9.9	0.216364	2.29293								DS	2010	20.9
	Ca	2010	13.7	0.578277	1.69343								DS	2010	20.9
	Ca	2010	9.8	0.171941	1.7551								DS	2010	21.1
	Ca	2010	4.1	0.025092	4.26829								DS	2010	21.1
	Ca	2010	10.9	0.226393	1.48624								DS	2010	21.1
	Ca	2010	8.2	0.165025	2.63415								DS	2010	21.1
	Ca	2010	3.6	0.01782	6								DS	2010	21.3
	Ca	2010	15.8	0.998718	2.16456								DS	2010	21.8
	Ca	2010	10.5	0.169785	1.85714								DS	2010	21.8
	Ca	2010	6.2	0.084072	4.45161								DS	2010	22
	Ca	2010	1.6	0.001224	6.0625								DS	2010	22.4
	Ca	2010	5.9	0.02419	2.15254								DS	2010	22.5
	Ca	2010	1.9	0.001311	4.47368								DS	2010	22.6
	Ca	2010	41.9	4.85328	0.959427								DS	2010	22.7
	Ca	2010	11.7	0.156137	1.38462								DS	2010	22.8
	Ca	2010	10.5	0.09387	1.66667								DS	2010	22.8
	Ca	2010	2.9	0.0022185	3.41379								DS	2010	22.8
	Pu	2010	3	0.052281	3.5								DS	2010	23.1
	Pu	2010	4.2	0.118459	3.2381								DS	2010	23.4
	Pu	2010	3.5	0.115407	4.34286								DS	2010	23.6
	Pu	2010	35.1	0.0145398	1.07977								DS	2010	23.7
	Pu	2010	2.2	0.0766759	2.77273								DS	2010	23.8
	Pu	2010	3.2	2.8008	4.625								DS	2010	24.1
	Pu	2010	14.6	0.268333	1.81507								DS	2010	24.1
	Pu	2010	5.8	0.504547	3.01724								DS	2010	24.1
	Pu	2010	7.3	0.018869	2.36986								DS	2010	24.4
	Pu	2010	2.3	0.0803573	4.3913								DS	2010	25.2
	Pu	2010	3.6	0.214599	3.66667								DS	2010	25.4
	Pu	2010	5.1	0.0498506	4.21569								DS	2010	25.6
	Pu	2010	3.2	0.106625	3.5625								DS	2010	25.6
	Pu	2010	4.9	0.0837768	2.28571								DS	2010	25.6
	Pu	2010	4.5	0.311922	2.17778								DS	2010	25.7
	Pu	2010	6.5	0.0752281	2.53846								DS	2010	25.9
	Pu	2010	3.9	0.0572265	3.30769								DS	2010	25.9
	Pu	2010	3.2	0.230631	3.28125								DS	2010	25.9
	Pu	2010	5.6	0.310734	2.83929								DS	2010	27.3
	Pu	2010	6.8	0.235921	2.61765								DS	2010	27.3
	Pu	2010	6.5	1.70371	2.36923								DS	2010	27.5
	Pu	2010	13.9	0.365359	1.79137								DS	2010	27.6
	Pu	2010	7.2	0.222877	2.23611								DS	2010	27.8
	Pu	2010	6.5	0.079128	2.69231								DS	2010	27.8
	Pu	2010	5	0.0910153	2.4								DS	2010	29.2
	Pu	2010	4.5	0.20127	3.04444								DS	2010	30.6
	Pu	2010	6.2	0.083882	2.69355								DS	2010	30.8
	Pu	2010	4.9	0.0113432	2.10204								DS	2010	31.2
	Pu	2010	2.2	0.0838239	5.5								DS	2010	31.4
	Pu	2010	4.8	0.328346	2.6875								DS	2010	31.6
	Pu	2010	8.5	2.30384	1.94118								DS	2010	32.1
	Pu	2010	15.5	0.173093	1.69677								DS	2010	32.1
	Pu	2010	5.5	0.0635034	3.38182								DS	2010	32.5
	Pu	2010	4.2	0.0899908	3								DS	2010	32.7
	Pu	2010	5.7	0.134	1.96491								DS	2010	32.7
	Pu	2010	6.7	0.004095	2.58209								DS	2010	32.7
	Pu	2010	2.1	0.10933	4.80952								DS	2010	34.2
	Pu	2010	6.5	0.09009	2.6								DS	2010	35.2
	Pu	2010	6.5	0.00156	2.23077								DS	2010	35.3
	Pu	2010	1.2	0.28917	9.33333								DS	2010	35.6
	Pu	2010	10.2	0.011375	1.7549								DS	2010	35.6
	Pu	2010	2.5	0.321059	4.6								DS	2010	36.2
	Pu	2010	10.9	0.002646	1.66055								DS	2010	36.5
	Pu	2010	1.8	0.01056	3.61111								DS	2010	37.1
	Pu	2010	3.2	0.00084	3.46875								DS	2010	39.2
	Pu	2010	1.2	0.021816	5.41667								DS	2010	41.4
	Pu	2010	3.6	0.002205	2.91667								DS	2010	41.4
	Pu	2010	1.8	0.001716	4								DS	2010	44.9
	Pu	2010	2.2	0.138173	4.13636								DS	2010	45.4
	Pu	2010	8.9	0.124872	1.85393								DS	2010	47.2
	Pu	2010	8.6	0.084056	1.87209								DS	2010	49.6
	Pu	2010	7.9	0.000748	1.65823								DS	2010	58.2
	Pu	2010	1.7	0.01452	3.29412								DS	2010	59.1
	Pu	2010	4.4	0.0250635	3.81818								C30	2010	6.2
	Pu	2010	4.9	0.0162	3.16327								C30	2010	6.5
	Pu	2010	4.5	0.045045	2.26667								C30	2010	6.5
	Pu	2010	6.5	0.004	2.33846								C30	2010	6.8
	Pu	2010	2.5	0.00294	5.16								C30	2010	6.8
	Pu	2010	2.1	0.10268	6.14286								C30	2010	6.8
	Pu	2010	8.5	0.0081675	2.49412								C30	2010	7.2
	Pu	2010	2.7	0.006372	7.62963								C30	2010	7.5
	Pu	2010	3.6	0.00145	2.75								C30	2010	7.5
	Pu	2010	2.5	0.000532	2.8								C30	2010	7.8
	Pu	2010	1.4	0.001683	5.07143								C30	2010	7.9
	Pu	2010	2.2	0.002079	3.40909								C30	2010	8.1
	Pu	2010	2.2	0.001419	5.40909								C30	2010	8.1
	Pu	2010	2.2	0.000912	2.68182								C30	2010	8.2
	Pu	2010	1.6	0.0015375	5.6875								C30	2010	8.5
	Pu	2010	2.5	0.00285	3.84								C30	2010	8.7
	Pu	2010	2.5	0.002478	7								C30	2010	8.9
	Pu	2010	2.8	0.00273	4.14286								C30	2010	9.4
	Pu	2010	2.8	0.000874	3.82143								C30	2010	9.5
	Pu	2010	1.9	0.001235	6.42105								C30	2010	9.6
	Pu	2010	1.9	0.010535	6.05263								C30	2010	9.6
	Pu	2010	4.9	0.0013	3.16327								C30	2010	9.8
	Pu	2010	2	0.0038025	5.65								C30	2010	9.8
	Pu	2010	3.9	0.0038775	3.79487								C30	2010	9.9
	Pu	2010	5.5		1.74545								C30	2010	9.9
													C30	2010	9.9
													C30	2010	10.1
													C30	2010	10.1
													C30	2010	10.2
													C30	2010	10.2
													C30	2010	10.4
													C30	2010	10.4
													C30	2010	10.5
													C30	2010	10.6
													C30	2010	10.8
													C30	2010	11.1
													C30	2010	11.1
													C30	2010	11.1
													C30	2010	11.2
													C30	2010	11.3
													C30	2010	11.5
													C30	2010	12.1
													C30	2010	12.4
													C30	2010	12.5
													C30	2010	12.5
													C30	2010	12.7
													C30	2010	12.9
													C30	2010	12.9
													C30	2010	13.1
													C30	2010	13.1
													C30	2010	13.2
													C30	2010	13.2
													C30	2010	13.2
													C30	2010	13.5
													C30	2010	13.5
													C30	2010	13.7
													C30	2010	13.8
													C30	2010	13.9
													C30	2010	13.9
													C30	2010	13.9
													C30	2010	14.1
													C30	2010	14.1
													C30	2010	14.2
													C30	2010	14.5
													C30	2010	14.9
													C30	2010	14.9
													C30	2010	15.1
													C30	2010	15.5
													C30	2010	15.9
													C30	2010	16.9
													C30	2010	17.2
													C30	2010	17.5
													C30	2010	17.5
													C30	2010	17.8
													C30	2010	17.9
													C30	2010	18.1
													C30	2010	18.7
													C30	2010	18.8
													C30	2010	19.2
													C30	2010	19.4
													C30	2010	19.5
													C30	2010	19.6
													C30	2010	20.5
													C30	2010	21.5
													C30	2010	21.5
													C30	2010	23.1
													C30	2010	23.2
													C30	2010	24.5
													C30	2010	24.7
													C30	2010	27.5
													C30	2010	27.5
													C30	2010	28.1
													C30	2010	30.9
													C30	2010	30.9
													C30	2010	31.1
													C30	2016	26
													C30	2016	30
													C30	2016	31
													C30	2016	23
													C30	2016	21
													C30	2016	32
													C30	2016	15
													C30	2016	21
													C30	2016	20.5
													C30	2016	22
													C30	2016	22
													C30	2016	14
													C30	2016	21.5
													C30	2016	27
													C30	2016	22
													C30	2016	25.5
													C30	2016	20.5
													C30	2016	21
													C30	2016	16.5
													C30	2016	17
													C30	2016	24.5
													C30	2016	19
													C30	2016	18
													C30	2016	20
													C30	2016	22
													C30	2016	18
													C30	2016	23
													C30	2016	21
													C30	2016	23
													C30	2016	17
													C30	2016	13.5
													C30	2016	14
													C30	2016	21
													C30	2016	21.5
													C30	2016	13
													C30	2016	15
													C30	2016	13.5
													C30	2016	9.5
													C30	2016	11.5
													C30	2016	16.5
													C30	2016	8.1
													C30	2016	10.9
													C30	2016	20.2
													C30	2016	31.2
													C30	2016	10.6
													C30	2016	18.9
													C30	2016	12.2
													C30	2016	11.5
													C30	2016	19.3
													C30	2016	6.5
													C30	2016	7.8
													C30	2016	8.7
													C30	2016	8.2
													C30	2016	10.5
													C30	2016	9.5
													C30	2016	16.9
													C30	2016	11.3
													C30	2016	14.2
													C30	2016	14.5
													C30	2016	11.2
													Pu	2010	5.6
													Pu	2010	5.9
													Pu	2010	6.1
													Pu	2010	6.5
													Pu	2010	6.5
													Pu	2010	7
													Pu	2010	7.1
													Pu	2010	7.2
													Pu	2010	7.5
													Pu	2010	9.1
													Pu	2010	9.1
													Pu	2010	9.6
													Pu	2010	9.6
													Pu	2010	9.8
													Pu	2010	9.9
													Pu	2010	10.1
													Pu	2010	10.1
													Pu	2010	10.2
													Pu	2010	10.3
													Pu	2010	10.5
													Pu	2010	10.5
													Pu	2010	10.5
													Pu	2010	10.7
													Pu	2010	11.1
													Pu	2010	11.2
													Pu	2010	11.2
													Pu	2010	11.2
													Pu	2010	11.3
													Pu	2010	11.4
													Pu	2010	11.5
													Pu	2010	11.5
													Pu	2010	11.6
													Pu	2010	11.9
													Pu	2010	12
													Pu	2010	12.1
													Pu	2010	12.2
													Pu	2010	12.6
													Pu	2010	12.9
													Pu	2010	12.9
													Pu	2010	12.9
													Pu	2010	12.9
													Pu	2010	13.1
													Pu	2010	13.2
													Pu	2010	13.6
													Pu	2010	13.7
													Pu	2010	14.5
													Pu	2010	14.8
													Pu	2010	14.8
													Pu	2010	15.2
													Pu	2010	15.2
													Pu	2010	15.4
													Pu	2010	15.5
													Pu	2010	15.5
													Pu	2010	15.9
													Pu	2010	16.1
													Pu	2010	16.1
													Pu	2010	16.5
													Pu	2010	16.5
													Pu	2010	16.5
													Pu	2010	16.7
													Pu	2010	16.8
													Pu	2010	16.9
													Pu	2010	17.3
													Pu	2010	17.3
													Pu	2010	17.5
													Pu	2010	17.5
													Pu	2010	17.5
													Pu	2010	17.8
													Pu	2010	17.9
													Pu	2010	18.1
													Pu	2010	18.6
													Pu	2010	20.6
													Pu	2010	21.2
													Pu	2010	21.5
													Pu	2010	24.9
													Pu	2010	26.3
													Pu	2010	26.5
													Pu	2010	37.9
													Pu	2016	18
													Pu	2016	11
													Pu	2016	9.5
													Pu	2016	15.5
													Pu	2016	17.9
													Pu	2016	15
													Pu	2016	15
													Pu	2016	16
													Pu	2016	10.8
													Pu	2016	11
													Pu	2016	8.3
													Pu	2016	11
													Pu	2016	17
													Pu	2016	8.5
													Pu	2016	16.8
													Pu	2016	11.3
													Pu	2016	15.5
													Pu	2016	10.5
													Pu	2016	24
													Pu	2016	22
													Pu	2016	15
													Pu	2016	9.2
													Pu	2016	6.7
													Pu	2016	6.6
													Pu	2016	5.9
													Pu	2016	10.6
													Pu	2016	7.4
													Pu	2016	9.5
													Pu	2016	7
													PAM	2008	16
													PAM	2008	16
													PAM	2008	14
													PAM	2008	17
													PAM	2008	15
													PAM	2008	13
													PAM	2008	31
													PAM	2008	27
													PAM	2008	5
													PAM	2008	11
													PAM	2008	17
													PAM	2008	28
													PAM	2008	13
													PAM	2008	11
													PAM	2008	13
													PAM	2008	17
													PAM	2008	18
													PAM	2008	8
													PAM	2008	12
													PAM	2008	36
													PAM	2008	15
													PAM	2008	8
													PAM	2008	30
													PAM	2008	21
													PAM	2008	24
													PAM	2008	12
													PAM	2008	12
													PAM	2008	25
													PAM	2008	26
													PAM	2008	17
													PAM	2008	26
													PAM	2008	23
													PAM	2008	20
													PAM	2008	16
													PAM	2008	18
													PAM	2008	25
													PAM	2008	32
													PAM	2008	17
													PAM	2008	10
													PAM	2008	12
													PAM	2008	35
													PAM	2008	26
													PAM	2008	3
													PAM	2008	28
													PAM	2008	17
													PAM	2008	46
													PAM	2008	12
													PAM	2008	32
													PAM	2008	21
													PAM	2008	34
													PAM	2008	38
													PAM	2008	16
													PAM	2008	13
													PAM	2008	23
													PAM	2008	18
													PAM	2008	30
													PAM	2008	29
													PAM	2008	20
													PAM	2008	23
													PAM	2008	25
													PAM	2008	9
													PAM	2008	22
													PAM	2008	14
													PAM	2008	15
													PAM	2008	18
													PAM	2008	42
													PAM	2008	17
													PAM	2008	12
													PAM	2008	44
													PAM	2008	18
													PAM	2008	15
													PAM	2008	17
													PAM	2008	14
													PAM	2008	26
													PAM	2008	37
													PAM	2008	25
													PAM	2008	17
													PAM	2008	35
													PAM	2008	26
													PAM	2008	18
													PAM	2008	30
													PAM	2008	23
													PAM	2008	24
													PAM	2008	16
													PAM	2008	10
													PAM	2008	22
													PAM	2008	20
													PAM	2008	13
													PAM	2008	8
													PAM	2008	16
													PAM	2008	13
													PAM	2008	16
													PAM	2010	6.2
													PAM	2010	6.5
													PAM	2010	7.1
													PAM	2010	8.8
													PAM	2010	9.2
													PAM	2010	9.2
													PAM	2010	9.7
													PAM	2010	9.8
													PAM	2010	10.5
													PAM	2010	10.5
													PAM	2010	10.5
													PAM	2010	10.5
													PAM	2010	11.3
													PAM	2010	11.5
													PAM	2010	11.6
													PAM	2010	11.9
													PAM	2010	12.1
													PAM	2010	12.1
													PAM	2010	12.7
													PAM	2010	13.2
													PAM	2010	13.4
													PAM	2010	13.9
													PAM	2010	14.1
													PAM	2010	14.2
													PAM	2010	14.5
													PAM	2010	14.5
													PAM	2010	14.5
													PAM	2010	14.9
													PAM	2010	14.9
													PAM	2010	15.1
													PAM	2010	15.5
													PAM	2010	15.5
													PAM	2010	15.6
													PAM	2010	15.6
													PAM	2010	16.5
													PAM	2010	16.5
													PAM	2010	16.5
													PAM	2010	16.6
													PAM	2010	16.7
													PAM	2010	17.5
													PAM	2010	17.5
													PAM	2010	17.6
													PAM	2010	17.8
													PAM	2010	18.1
													PAM	2010	18.8
													PAM	2010	19.1
													PAM	2010	19.2
													PAM	2010	19.3
													PAM	2010	19.5
													PAM	2010	19.5
													PAM	2010	19.9
													PAM	2010	20.2
													PAM	2010	20.5
													PAM	2010	20.5
													PAM	2010	20.5
													PAM	2010	20.9
													PAM	2010	21.1
													PAM	2010	21.1
													PAM	2010	21.2
													PAM	2010	21.3
													PAM	2010	21.4
													PAM	2010	21.6
													PAM	2010	22.1
													PAM	2010	22.2
													PAM	2010	22.5
													PAM	2010	22.5
													PAM	2010	22.5
													PAM	2010	22.9
													PAM	2010	23.5
													PAM	2010	23.5
													PAM	2010	23.9
													PAM	2010	23.9
													PAM	2010	24.3
													PAM	2010	24.8
													PAM	2010	25.1
													PAM	2010	25.1
													PAM	2010	25.4
													PAM	2010	25.5
													PAM	2010	25.6
													PAM	2010	25.6
													PAM	2010	25.9
													PAM	2010	26.2
													PAM	2010	26.5
													PAM	2010	26.9
													PAM	2010	27.1
													PAM	2010	27.3
													PAM	2010	27.5
													PAM	2010	27.6
													PAM	2010	27.6
													PAM	2010	27.9
													PAM	2010	28.2
													PAM	2010	28.2
													PAM	2010	28.2
													PAM	2010	28.5
													PAM	2010	28.5
													PAM	2010	28.5
													PAM	2010	28.7
													PAM	2010	29.2
													PAM	2010	29.4
													PAM	2010	30.6
													PAM	2010	30.7
													PAM	2010	30.7
													PAM	2010	30.9
													PAM	2010	31.4
													PAM	2010	31.7
													PAM	2010	31.9
													PAM	2010	32.4
													PAM	2010	32.5
													PAM	2010	32.8
													PAM	2010	32.9
													PAM	2010	33.1
													PAM	2010	33.1
													PAM	2010	33.2
													PAM	2010	34.2
													PAM	2010	34.5
													PAM	2010	34.9
													PAM	2010	36.5
													PAM	2010	37.5
													PAM	2010	37.9
													PAM	2010	46.5
													Ca	2010	8.5
													Ca	2010	9.1
													Ca	2010	9.7
													Ca	2010	9.9
													Ca	2010	12.3
													Ca	2010	12.5
													Ca	2010	12.7
													Ca	2010	13.1
													Ca	2010	13.4
													Ca	2010	14.5
													Ca	2010	14.6
													Ca	2010	14.7
													Ca	2010	15.1
													Ca	2010	15.5
													Ca	2010	15.8
													Ca	2010	16.2
													Ca	2010	16.2
													Ca	2010	16.6
													Ca	2010	16.6
													Ca	2010	17.1
													Ca	2010	17.2
													Ca	2010	17.2
													Ca	2010	17.4
													Ca	2010	17.5
													Ca	2010	17.5
													Ca	2010	17.6
													Ca	2010	17.9
													Ca	2010	18.2
													Ca	2010	18.3
													Ca	2010	18.3
													Ca	2010	18.4
													Ca	2010	18.6
													Ca	2010	19.1
													Ca	2010	19.2
													Ca	2010	19.5
													Ca	2010	19.5
													Ca	2010	19.5
													Ca	2010	19.8
													Ca	2010	19.9
													Ca	2010	20.1
													Ca	2010	20.6
													Ca	2010	20.6
													Ca	2010	20.9
													Ca	2010	21.1
													Ca	2010	21.2
													Ca	2010	21.2
													Ca	2010	21.2
													Ca	2010	21.5
													Ca	2010	21.5
													Ca	2010	21.6
													Ca	2010	21.6
													Ca	2010	21.9
													Ca	2010	22.1
													Ca	2010	22.2
													Ca	2010	22.5
													Ca	2010	22.5
													Ca	2010	22.6
													Ca	2010	22.6
													Ca	2010	22.7
													Ca	2010	22.7
													Ca	2010	22.9
													Ca	2010	23.1
													Ca	2010	23.2
													Ca	2010	24.2
													Ca	2010	24.6
													Ca	2010	24.9
													Ca	2010	25.1
													Ca	2010	25.1
													Ca	2010	25.2
													Ca	2010	25.6
													Ca	2010	25.7
													Ca	2010	26.3
													Ca	2010	26.4
													Ca	2010	26.8
													Ca	2010	27.6
													Ca	2010	28.2
													Ca	2010	28.2
													Ca	2010	28.4
													Ca	2010	29.1
													Ca	2010	29.5
													Ca	2010	29.6
													Ca	2010	29.6
													Ca	2010	29.8
													Ca	2010	29.9
													Ca	2010	30.2
													Ca	2010	30.5
													Ca	2010	30.7
													Ca	2010	30.8
													Ca	2010	30.9
													Ca	2010	30.9
													Ca	2010	31.5
													Ca	2010	32.9
													Ca	2010	33.5
													Ca	2010	34.2
													Ca	2010	35.2
													Ca	2010	36.1
													Ca	2010	36.4
													Ca	2010	36.9
													Ca	2010	37.5
													Ca	2010	37.9
													Ca	2010	37.9
													Ca	2010	38.2
													Ca	2010	38.4
													Ca	2010	38.6
													Ca	2010	38.6
													Ca	2010	38.8
													Ca	2010	39.6
													Ca	2010	39.8
													Ca	2010	40.2
													Ca	2010	40.4
													Ca	2010	41.4
													Ca	2010	41.6
													Ca	2010	42.6
													Ca	2010	43.4
													Ca	2010	43.6
													Ca	2010	44.2
													Ca	2010	46.1
													Ca	2010	48.6
													Ca	2010	52.5
													Ca	2010	54.1
													Ca	2016	20.1
													Ca	2016	16.5
													Ca	2016	25.7
													Ca	2016	21.6
													Ca	2016	14.7
													Ca	2016	17.1
													Ca	2016	24.2
													Ca	2016	27
													Ca	2016	19.5
													Ca	2016	14.5
													Ca	2016	13
													Ca	2016	29
													Ca	2016	33.4
													Ca	2016	14
													Ca	2016	36.3
													Ca	2016	34
													Ca	2016	45.3
													Ca	2016	16
													Ca	2016	13.1
													Ca	2016	8.9
													Ca	2016	28.1
													Ca	2016	11.4
													Ca	2016	20.2
													Ca	2016	11.5
													Ca	2016	21.3
													Ca	2016	24.5
													Ca	2016	11.5
													Ca	2016	12.5
													Ca	2016	36.2
													Ca	2016	23.5
													Ca	2016	19
													Ca	2016	38
													Ca	2016	7.8
													Ca	2016	11
													Ca	2016	5.7
													Ca	2016	33.7
													Ca	2016	5
													Ca	2016	10.5
													Ca	2016	20
													Ca	2016	9
													Ca	2016	10
													Ca	2016	31
													Ca	2016	13.2
													Ca	2016	24.2
													Ca	2016	16.4
													Ca	2016	17.5
													Ca	2016	57
													Ca	2016	37.5
													Ca	2016	25.5
													Ca	2016	19.6
													Ca	2016	9.1
													Ca	2016	15.5
													Ca	2016	17.6
													Ca	2016	13.5
													Ca	2016	11
													Ca	2016	7.2
													Ca	2016	6
													Ca	2016	16.1
													Ca	2016	60.5
													Ca	2016	13.7
													Ca	2016	14.1
													Ca	2016	24.5
													Ca	2016	20.4
													Ca	2016	15
													Ca	2016	51.6
													Ca	2016	15.5
													Ca	2016	13
													Ca	2016	16.6
													Ca	2016	22.8
													Ca	2016	19.6
													Ca	2016	49.2
													Ca	2016	7
													Ca	2016	27.5
													Ca	2016	13
													Ca	2016	14
													Ca	2016	23
													Ca	2016	28.4
													Ca	2016	15.5
													Ca	2016	12
													Ca	2016	8.6
													Ca	2016	41.5
													Ca	2016	13
													Ca	2016	18.5
													Ca	2016	6.5
													Ca	2016	5.5
													Ca	2016	11.7
													Ca	2016	8.2
													Ca	2016	13.5
													Ca	2016	30
													Ca	2016	24
													Ca	2016	31
													Ca	2016	17.7
													Ca	2016	15
													Ca	2016	10
													Ca	2016	43
													Ca	2016	12.8
													Ca	2016	11
													Ca	2016	16
													Ca	2016	5
													Ca	2016	19.8
													Ca	2016	22.5
													Ca	2016	17
													Ca	2016	35.5
													Ca	2016	30.1
													Ca	2016	38.5
													Ca	2016	22
													Ca	2016	15.5
													Ca	2016	50
													Ca	2016	9.2
													Ca	2016	12
													Ca	2016	5.5
													Ca	2016	18.9
													Ca	2016	9
													Ca	2016	15.5
													Ca	2016	38
													Ca	2016	36
													Ca	2016	35.1
													Ca	2016	8.1
													Ca	2016	14.5
													Ca	2016	24.5
